# Supplementary material for: Toll-Like Receptor 4 Expression on Lymphoma Cells Is Critical for Therapeutic Activity of Intratumoral Therapy With Synthetic TLR4 Agonist Glucopyranosyl Lipid A
Source: Front Oncol. 2020 Aug 19;10:1438. doi: 10.3389/fonc.2020.01438 (PMC7466407; doi:10.3389/fonc.2020.01438)
Supplement: Supplementary file 1 [file Data_Sheet_1.xlsx]

## Sheet: Suppl Table 1
Supplemental Table 1. Differentially expressed genes in A20 tumors treated with intratumoral G100 (ratio of post/pre-G100)
	Log2 fold change	Lower confidence limit	Upper confidence limit	P-value	FDR	Gene.set1	Gene.set2	Gene.set3	Gene.set4	Gene.set5
C1qb	1.3	1.17	1.44	1.33e-06	0.00557	Complement Pathway
C1qa	1.38	1.21	1.54	3.37e-06	0.00557	Complement Pathway
Ifi44	1.76	1.53	1.98	4.55e-06	0.00557	Interferon
Cd84	1.29	1.12	1.47	6.41e-06	0.00557	Adhesion
Ccr6	2.05	1.77	2.33	7.42e-06	0.00557	Chemokines	T-Cell Functions
Fcgr3	1.8	1.55	2.05	8.03e-06	0.00557	Antigen Processing	MHC class I & II	Transporter Functions
Csf1r	1.61	1.39	1.84	8.23e-06	0.00557	Chemokines	Cytokines	Macrophage Functions
Cfp	1.36	1.17	1.55	8.25e-06	0.00557	Cancer Progression	Complement Pathway
C2	1.59	1.35	1.83	1.27e-05	0.00764	Complement Pathway
Tnfrsf11a	1.38	1.15	1.6	1.96e-05	0.00867	Apoptosis	TNF Superfamily
Stat2	0.789	0.658	0.92	2.23e-05	0.00867	Transcription Factors
Lamp1	0.939	0.782	1.1	2.27e-05	0.00867
Cd47	0.926	0.771	1.08	2.37e-05	0.00867	T-Cell Functions	Transporter Functions
Fcgr4	2.49	2.07	2.9	2.37e-05	0.00867	T-Cell Functions
Ltbr	1.08	0.898	1.26	2.41e-05	0.00867	Transporter Functions
Ddx58	1.38	1.14	1.61	2.63e-05	0.00886	Interferon	Transcription Factors
Cmklr1	1.52	1.25	1.78	3.03e-05	0.00956	Chemokines	Interleukins	Macrophage Functions	Transcription Factors
Ctss	1.43	1.17	1.68	3.22e-05	0.00956
Fcgr1	2.63	2.16	3.1	3.36e-05	0.00956	Antigen Processing	MHC class I & II	Transporter Functions
Lyz2	1.5	1.22	1.77	3.88e-05	0.0102	Adhesion	Cell Cycle	Senescence	Transporter Functions
Il13ra1	1.27	1.04	1.51	3.97e-05	0.0102	Cytokines
Ifi44l	1.64	1.33	1.95	4.67e-05	0.0107	Apoptosis	Interferon
Lamp2	1.09	0.884	1.3	4.9e-05	0.0107	Chemokines	Leukocyte Functions	Macrophage Functions	Transporter Functions
Ifngr1	0.604	0.488	0.719	5.03e-05	0.0107	Interferon
Nod1	1.19	0.964	1.42	5.06e-05	0.0107	Antigen Processing	Cytokines	Interleukins	Microglial Functions	Transcription Factors
Fcer1g	1.72	1.39	2.06	5.52e-05	0.0107	Antigen Processing	Interleukins	MHC class I & II	Transporter Functions
Ifnar2	1.15	0.926	1.37	5.61e-05	0.0107	Cytokines	Pathogen Response	T-Cell Functions
C1ra	1.34	1.07	1.6	5.82e-05	0.0107	Complement Pathway
Irf7	1.68	1.35	2.01	6.07e-05	0.0107	Interferon	Interleukins	T-Cell Functions	Transcription Factors
Colec12	1.23	0.984	1.47	6.22e-05	0.0107	Transporter Functions
Bst1	2.03	1.63	2.43	6.25e-05	0.0107
Cxcl11	2.91	2.33	3.49	6.32e-05	0.0107	Chemokines	Cytokines
App	1.42	1.13	1.71	7.01e-05	0.0112	Apoptosis	Cell Cycle	Transporter Functions
Irak4	0.554	0.441	0.666	7.06e-05	0.0112	Interleukins	T-Cell Functions	Transcription Factors
Bcl2	1.58	1.25	1.9	7.62e-05	0.0118	B-Cell Functions	T-Cell Functions	Transcription Factors
Ifitm1	1.78	1.41	2.14	7.91e-05	0.0118	Interferon
Tnfrsf1a	1.35	1.07	1.63	8.35e-05	0.0118	TNF Superfamily
Xaf1	1.32	1.04	1.6	8.42e-05	0.0118	Transcription Factors
Itgb2	1.16	0.913	1.4	8.5e-05	0.0118	Leukocyte Functions	Macrophage Functions	Transporter Functions
Il12rb1	1.62	1.28	1.96	8.94e-05	0.0119	B-Cell Functions	Cytokines	Interleukins	Macrophage Functions	T-Cell Functions	Transporter Functions
Cd97	1.19	0.941	1.45	9.01e-05	0.0119	Adhesion
Itgam	1.55	1.22	1.88	9.3e-05	0.012	Adhesion	T-Cell Functions
Amica1	1.77	1.39	2.16	0.000104	0.0125	Adhesion	Transporter Functions
Mertk	1.84	1.44	2.24	0.000104	0.0125	Adhesion	Apoptosis	Transporter Functions
Ccr5	2.04	1.59	2.48	0.000106	0.0125	Chemokines	Cytokines	Dendritic Cell Functions	Macrophage Functions	T-Cell Functions	Transporter Functions
Lrp1	1.53	1.2	1.86	0.000106	0.0125
Map2k4	0.512	0.399	0.624	0.000111	0.0126	Apoptosis
Cd63	1.3	1.01	1.59	0.000112	0.0126	Adhesion
Pml	1.63	1.26	1.99	0.000125	0.0136	Adhesion
Ifitm2	1.66	1.28	2.03	0.000126	0.0136	Cytokines	Interferon
Cd1d1	1.53	1.19	1.88	0.000129	0.0136	Antigen Processing	Interleukins	Macrophage Functions	MHC class I & II	T-Cell Functions
Rrad	1.24	0.959	1.52	0.000133	0.0136
Clec4n	1.44	1.11	1.77	0.000135	0.0136	Cytokines
C1s1	1.52	1.17	1.86	0.000136	0.0136	Complement Pathway
Hsd11b1	1.29	0.995	1.59	0.000141	0.0137
Cxcl9	1.78	1.37	2.19	0.000145	0.0137	Chemokines	Cytokines
Fcgr2b	1.54	1.18	1.89	0.000145	0.0137	Antigen Processing	B-Cell Functions	Interleukins	MHC class I & II	Transporter Functions
Itgal	0.865	0.663	1.07	0.000159	0.0146	Leukocyte Functions	T-Cell Functions	Transporter Functions
Ceacam1	0.848	0.649	1.05	0.00016	0.0146	Cancer Progression
Prdm1	1.97	1.5	2.43	0.000166	0.0148	Apoptosis	B-Cell Functions	Senescence	Transporter Functions
Tlr1	0.622	0.475	0.769	0.000168	0.0148	Leukocyte Functions	TLR
C4b	1.87	1.43	2.32	0.000171	0.0149	Complement Pathway
Hck	1.73	1.32	2.15	0.00018	0.0154
Bst2	0.881	0.668	1.09	0.000187	0.0157
Oas2	1.78	1.35	2.21	0.000195	0.0157
Clec5a	1.63	1.23	2.02	0.000197	0.0157	Apoptosis	Cytokines
Tlr8	1.57	1.18	1.95	0.000199	0.0157	Chemokines	Interleukins	TLR	Transcription Factors	Transporter Functions
Lgals3	0.983	0.743	1.22	0.000201	0.0157	Cytokines
Ctsh	0.542	0.409	0.675	0.000205	0.0157	Apoptosis	MHC class I & II	T-Cell Functions
Ifnar1	0.903	0.681	1.12	0.000206	0.0157	Cytokines	Interferon
Abcg1	1.6	1.2	1.99	0.000208	0.0157	Transporter Functions
Tgfbr2	0.975	0.735	1.22	0.000211	0.0157
Msr1	1.92	1.45	2.4	0.000212	0.0157	Macrophage Functions	Transporter Functions
Mme	0.906	0.681	1.13	0.00022	0.0161	Cytokines
Pik3cd	0.385	0.289	0.481	0.000226	0.0162	Apoptosis
Cxcl16	1.64	1.23	2.05	0.00023	0.0163	Chemokines	Cytokines	Interferon
Zbp1	1.57	1.17	1.96	0.000232	0.0163
Irf2	0.543	0.406	0.68	0.000237	0.0163	Cytokines	Pathogen Response	Senescence	TLR	Transcription Factors
Gzma	3.04	2.27	3.8	0.000238	0.0163	Apoptosis
Ikbke	1.64	1.22	2.05	0.000247	0.0167	B-Cell Functions	Transcription Factors
Ccl11	2.01	1.5	2.52	0.000253	0.0169	Cancer Progression	Chemokines	Cytokines	T-Cell Functions
Csf2rb	1.88	1.4	2.36	0.000258	0.017	Cancer Progression	Cytokines
Tnfrsf14	1.08	0.803	1.36	0.000264	0.0171	Apoptosis	TNF Superfamily
Cfb	2.36	1.75	2.97	0.000276	0.0176	Complement Pathway
Mr1	0.971	0.72	1.22	0.000276	0.0176
Il18rap	1.21	0.895	1.53	0.00029	0.0182	Apoptosis	Cytokines	Interleukins
Inpp5d	0.519	0.383	0.654	0.000293	0.0182	Cytokines	Pathogen Response	TLR	Transcription Factors
Gbp2b	1.58	1.16	1.99	0.000306	0.0188
Irak1	0.229	0.168	0.289	0.000313	0.0189	Cytokines	Interleukins	TLR	Transcription Factors
Slc11a1	1.81	1.33	2.29	0.00032	0.0189	Transporter Functions
Jun	1.05	0.772	1.33	0.000323	0.0189	Adhesion	Apoptosis	Cancer Progression
Gzmb	2.67	1.96	3.39	0.000323	0.0189	Apoptosis	T-Cell Functions
Il6st	1.25	0.915	1.58	0.000325	0.0189	B-Cell Functions	Cytokines	Interleukins	T-Cell Functions
Cd68	1.34	0.976	1.7	0.000347	0.0198
Sigirr	0.791	0.577	1	0.000348	0.0198	Adhesion	Transporter Functions
Stat1	1.27	0.921	1.61	0.000366	0.0205
Cd200r1	0.898	0.653	1.14	0.000368	0.0205	B-Cell Functions
Map3k5	0.778	0.564	0.991	0.000377	0.0208	Apoptosis	T-Cell Functions	TLR
Tlr7	1.3	0.943	1.66	0.000385	0.021	Interleukins	Pathogen Response	TLR
Klra2	2.17	1.57	2.77	0.000403	0.0218	NK Cell Functions
Lyn	0.839	0.605	1.07	0.000413	0.0221	Adhesion	Transporter Functions
Cklf	0.438	0.316	0.56	0.000419	0.0222	Chemokines	Cytokines	Leukocyte Functions	Macrophage Functions
Ccl8	1.38	0.989	1.76	0.000435	0.0228	Cancer Progression	Chemokines	Cytokines
Cd38	2.78	2	3.56	0.000439	0.0228	Apoptosis	B-Cell Functions
Il10ra	1.23	0.885	1.58	0.000444	0.0228	B-Cell Functions	Cytokines	Interleukins
Cybb	1.28	0.915	1.65	0.000479	0.0242	Transporter Functions
Gbp5	2.36	1.68	3.03	0.00048	0.0242	Interferon
Ifit2	1.34	0.957	1.73	0.000497	0.0248	Interferon
C3ar1	1.8	1.28	2.32	0.000509	0.0252	Cancer Progression	Complement Pathway	Macrophage Functions
H2.K1	1.19	0.847	1.54	0.000522	0.0256	Antigen Processing	MHC class I & II	NK Cell Functions	T-Cell Functions
Ifih1	1.47	1.04	1.9	0.000527	0.0257	Interferon	Transporter Functions
Col1a1	1.73	1.22	2.23	0.000536	0.0257	Cancer Progression	Transporter Functions
H2.D1	1.24	0.88	1.61	0.000544	0.0257	Antigen Processing	MHC class I & II	T-Cell Functions
Notch1	0.909	0.642	1.18	0.000546	0.0257	Adhesion
Serping1	1.65	1.17	2.14	0.000547	0.0257	B-Cell Functions	Cytokines
Ctsl	1.74	1.23	2.25	0.000553	0.0257
Il3	0.924	0.651	1.2	0.000564	0.026	Cytokines	Macrophage Functions
Klrk1	1.4	0.982	1.81	0.000577	0.026	Interleukins	MHC class I & II	NK Cell Functions	T-Cell Functions
Cxcl10	2.02	1.42	2.62	0.000578	0.026	Chemokines	Cytokines	Leukocyte Functions
Entpd1	1.5	1.05	1.94	0.000585	0.026
Ccr1	2.2	1.55	2.85	0.000585	0.026	Chemokines	Cytokines	Dendritic Cell Functions	Leukocyte Functions	Transporter Functions
Tapbp	0.957	0.672	1.24	0.000588	0.026	Interferon	Pathogen Response	TLR
Tap1	0.948	0.664	1.23	0.000615	0.027	Antigen Processing	MHC class I & II	Transporter Functions
Tnfsf12	1.16	0.81	1.51	0.000635	0.0275	Cytokines	TNF Superfamily
Ddx60	1.7	1.19	2.22	0.000643	0.0275
Itga4	1.21	0.843	1.58	0.000646	0.0275	Adhesion	Leukocyte Functions
Icam1	1.42	0.989	1.85	0.000648	0.0275	Adhesion
Il15	1.55	1.08	2.02	0.000655	0.0275	NK Cell Functions
H2.T23	1.19	0.827	1.55	0.000656	0.0275	Interferon	Macrophage Functions	NK Cell Functions
Csf1	1.38	0.962	1.81	0.000668	0.0278	Cytokines	Macrophage Functions	Transporter Functions
Ifit3	1.55	1.08	2.03	0.000689	0.0284	Interferon
Itgb1	0.552	0.381	0.722	0.000724	0.0294	Leukocyte Functions	NK Cell Functions	T-Cell Functions	Transcription Factors	Transporter Functions
Irf8	0.924	0.638	1.21	0.000725	0.0294	Interferon
C3	1.42	0.981	1.86	0.000733	0.0295	Cancer Progression	Complement Pathway	Transporter Functions
Il6ra	1.01	0.695	1.32	0.000743	0.0297	Cytokines	Interleukins	T-Cell Functions
Marco	2.44	1.68	3.21	0.000753	0.0299	Transporter Functions
Ptprc	0.445	0.306	0.585	0.000774	0.0305	NK Cell Functions	T-Cell Functions
Cxcl12	1.33	0.911	1.75	0.000789	0.0308	Chemokines	Cytokines	Leukocyte Functions	T-Cell Functions	Transporter Functions
Nfatc2	1.16	0.793	1.52	0.000794	0.0308	Transcription Factors
H2.Eb1	1.13	0.77	1.48	0.000802	0.0309	Antigen Processing	MHC class I & II	T-Cell Functions
Itga2	1.1	0.752	1.45	0.000817	0.0313	Adhesion	Leukocyte Functions
Rsad2	2.7	1.84	3.57	0.000862	0.0328	Transcription Factors
Creb5	1.1	0.75	1.46	0.000873	0.0329	Transcription Factors
Plau	1.26	0.852	1.66	0.000884	0.0329	Apoptosis
Selplg	1.33	0.9	1.75	0.000893	0.0329	Senescence
Jak1	0.77	0.522	1.02	0.000895	0.0329	Cytokines	Interleukins	T-Cell Functions
Cyld	0.603	0.408	0.797	0.000897	0.0329	Apoptosis	Cell Cycle	Transcription Factors
C5ar1	2.51	1.69	3.33	0.00098	0.0357	Chemokines	Complement Pathway
Il13ra2	1.35	0.909	1.8	0.001	0.0361	Cytokines	Interleukins	NK Cell Functions	T-Cell Functions
Il2ra	2.25	1.51	3	0.00101	0.0361	Cytokines	Interleukins	NK Cell Functions
Il2rg	1.36	0.914	1.81	0.00101	0.0361	Apoptosis	Interleukins	Leukocyte Functions
Thy1	1.46	0.974	1.94	0.00104	0.0368	B-Cell Functions	Chemokines	Interleukins	Pathogen Response	TLR	Transcription Factors	Transporter Functions
Tollip	0.462	0.308	0.616	0.00108	0.0376	Apoptosis	Cytokines	Interleukins	T-Cell Functions	Transcription Factors
Il15ra	1.66	1.11	2.22	0.00108	0.0376	Chemokines	Cytokines	Interleukins	Leukocyte Functions
Atg7	0.748	0.498	0.998	0.00109	0.0376	Apoptosis	Transporter Functions
Jak3	1.26	0.835	1.68	0.0011	0.0376	Adhesion	Leukocyte Functions
Ubc	0.515	0.342	0.689	0.00111	0.0376	Interferon	Macrophage Functions	NK Cell Functions
Cd48	0.753	0.5	1.01	0.00111	0.0376	T-Cell Functions
Sell	1.45	0.964	1.94	0.00112	0.0376	Adhesion	Leukocyte Functions
Nlrc5	1.23	0.817	1.65	0.00113	0.0376	Apoptosis	Interleukins	Transcription Factors
Pvrl2	1.15	0.761	1.53	0.00113	0.0376	Apoptosis	Interleukins	Transcription Factors
Anp32b	-0.296	-0.396	-0.196	0.00113	0.0376	Cell Cycle
Cfh	1.99	1.32	2.66	0.00114	0.0376	Complement Pathway
Mbl2	0.749	0.495	1	0.00118	0.0388	Adhesion
Vim	0.964	0.636	1.29	0.00119	0.0388	Adhesion	Cancer Progression
Il4ra	1.26	0.828	1.7	0.00127	0.0412	B-Cell Functions	Cytokines	Interleukins	T-Cell Functions	Transcription Factors
Ep300	0.435	0.284	0.585	0.00129	0.0414	Apoptosis	Transcription Factors
Spn	1.13	0.741	1.52	0.00129	0.0414	Adhesion	Apoptosis	Cytokines	T-Cell Functions
Herc6	0.725	0.474	0.976	0.0013	0.0414	Apoptosis	Cancer Progression
Lcn2	3.34	2.18	4.49	0.0013	0.0414	T-Cell Functions	Transporter Functions
Il2rb	1.75	1.14	2.35	0.00133	0.0421	B-Cell Functions	Cytokines	Interleukins	T-Cell Functions
Igf2r	0.937	0.61	1.26	0.00136	0.0427
Oas3	1.44	0.938	1.95	0.00137	0.0428
Cd274	1.68	1.09	2.27	0.00138	0.0428	T-Cell Functions
Tap2	0.695	0.451	0.939	0.00141	0.0434	Antigen Processing	MHC class I & II
Axl	1.19	0.77	1.61	0.00143	0.0437	NK Cell Functions	Transporter Functions
Nod2	1.36	0.881	1.84	0.00143	0.0437	Apoptosis	Interferon	T-Cell Functions
Mrc1	1.62	1.05	2.19	0.00144	0.0438	Adhesion	Cancer Progression
Psmb8	0.33	0.213	0.447	0.00146	0.0439	Antigen Processing
Syk	0.944	0.61	1.28	0.00146	0.0439
Siglec1	1.3	0.842	1.77	0.00148	0.044
Isg15	2.02	1.3	2.74	0.00148	0.044
Ccl12	1.33	0.856	1.81	0.00153	0.0451	Chemokines	Cytokines
Il1r1	1.09	0.699	1.48	0.00155	0.0451	B-Cell Functions	Cytokines	Interleukins
Fpr2	2.12	1.36	2.88	0.00155	0.0451
Ikbkg	0.498	0.319	0.676	0.00156	0.0454	B-Cell Functions	NK Cell Functions	T-Cell Functions	Transcription Factors
Spp1	2.8	1.79	3.81	0.00158	0.0456
Ifi35	0.431	0.276	0.586	0.00159	0.0456	Interferon
Emr1	1.64	1.05	2.23	0.00163	0.0467
Flt3l	0.495	0.316	0.675	0.00165	0.0468	Cytokines	NK Cell Functions
Tbk1	0.536	0.341	0.731	0.00167	0.0473	Apoptosis	Interleukins	T-Cell Functions	Transcription Factors
Clu	1.57	1	2.15	0.00168	0.0474	Apoptosis	Cancer Progression	Transcription Factors
Casp1	0.43	0.273	0.587	0.00172	0.0482	Cytokines	Interleukins	Microglial Functions
Abca1	1.14	0.721	1.56	0.00174	0.0485	Transporter Functions
Myd88	0.776	0.491	1.06	0.00176	0.0485	Adhesion	NK Cell Functions
Pdcd1lg2	1.29	0.813	1.76	0.00176	0.0485
Runx1	0.716	0.453	0.979	0.00177	0.0485	Apoptosis	Cell Cycle	Interferon	Transcription Factors
H2.Ab1	1.04	0.659	1.43	0.00178	0.0486	Antigen Processing	MHC class I & II	T-Cell Functions
Trem2	1.44	0.912	1.98	0.0018	0.0489	Apoptosis	Cell Cycle	Senescence	T-Cell Functions
Ccl6	1.58	0.994	2.17	0.00187	0.0505	Chemokines	Cytokines
Vcam1	1.69	1.06	2.32	0.00188	0.0506	Apoptosis	Cytokines	Macrophage Functions	T-Cell Functions
Smad3	1.1	0.686	1.51	0.00193	0.0515	Cancer Progression	Transcription Factors
Litaf	1.45	0.906	1.99	0.00194	0.0517	Apoptosis	Transporter Functions
Vegfc	1.01	0.634	1.4	0.00197	0.0521	Cancer Progression
Klra21	0.543	0.339	0.747	0.00199	0.0521	NK Cell Functions
Dpp4	1.54	0.96	2.12	0.00199	0.0521	B-Cell Functions	T-Cell Functions
Irf4	1.61	1	2.22	0.00203	0.053	Senescence	Transcription Factors
Irak3	1.29	0.803	1.78	0.00205	0.0533	Cytokines	Interleukins
Crebbp	0.332	0.206	0.458	0.00209	0.0541	Cancer Progression	T-Cell Functions	Transcription Factors
Sele	2.16	1.33	2.98	0.00216	0.0554	Adhesion	Apoptosis	T-Cell Functions
Irak2	1.65	1.02	2.29	0.0022	0.0559	Cytokines	Interleukins	Transcription Factors
Il17f	0.682	0.42	0.944	0.00222	0.0559	Cytokines
Ccl22	2.29	1.41	3.17	0.00223	0.0559	Chemokines	Cytokines
Tnfsf14	1.62	0.996	2.24	0.00223	0.0559	Apoptosis	Cytokines	TNF Superfamily
Cma1	1.23	0.754	1.7	0.00223	0.0559	Cancer Progression	Interleukins	T-Cell Functions
Cd86	1.26	0.777	1.75	0.00224	0.0559	B-Cell Functions	Dendritic Cell Functions	T-Cell Functions	TLR
Atg5	0.378	0.232	0.523	0.00225	0.056	Apoptosis	Transporter Functions
Cd79b	-0.418	-0.579	-0.257	0.00227	0.0561	B-Cell Functions
Fos	1.5	0.922	2.08	0.00227	0.0561	Pathogen Response	Transcription Factors
Cd276	0.786	0.481	1.09	0.00233	0.0567	Interleukins	T-Cell Functions
Col3a1	1.71	1.05	2.37	0.00233	0.0567	Adhesion	Cancer Progression	Cytokines
Cdkn1a	1.81	1.11	2.52	0.00234	0.0567	B-Cell Functions	Cancer Progression	Cell Cycle	Senescence
Mapk3	0.499	0.305	0.693	0.00234	0.0567	Apoptosis	T-Cell Functions
Alcam	1.33	0.815	1.85	0.00237	0.0571	Adhesion
Apoe	1.91	1.16	2.65	0.00238	0.0572	Apoptosis	Cancer Progression	Transporter Functions
Klrg1	1.52	0.926	2.11	0.0024	0.0574	MHC class I & II	NK Cell Functions
Ly86	0.405	0.246	0.564	0.0025	0.0594	Adhesion
S100a8	4.23	2.56	5.91	0.00258	0.0612	Apoptosis	Cytokines
Ifit1	1.44	0.869	2.01	0.00262	0.0615	Interferon
Irf1	1.18	0.711	1.65	0.00263	0.0615	Adhesion	Transcription Factors
Hif1a	1.19	0.715	1.66	0.00263	0.0615	Apoptosis	Pathogen Response	Transcription Factors
Mavs	0.4	0.24	0.559	0.00266	0.062	Complement Pathway	Transporter Functions
Tgfb1	0.372	0.224	0.521	0.00268	0.062	Apoptosis	Cell Cycle	Cytokines	T-Cell Functions
Itga1	1.17	0.703	1.64	0.00269	0.062	Adhesion	B-Cell Functions	Leukocyte Functions
Timd4	2.31	1.39	3.24	0.00272	0.0625	B-Cell Functions	Chemokines	Interleukins	TLR
Prf1	2.22	1.33	3.11	0.00275	0.0628
Anxa1	0.644	0.384	0.903	0.00282	0.0642	Cell Cycle	T-Cell Functions	Transporter Functions
Eng	1.09	0.648	1.53	0.00288	0.0653	Macrophage Functions
Chil3	1.32	0.782	1.85	0.00291	0.0655
Cd164	0.28	0.166	0.394	0.00291	0.0655	Adhesion
Tlr6	0.36	0.214	0.507	0.00294	0.0658	Chemokines	Interleukins	Microglial Functions	Pathogen Response	TLR
Socs1	1.53	0.903	2.15	0.00303	0.0676	T-Cell Functions
Clec4a2	0.94	0.554	1.33	0.00307	0.0681
Tlr2	1.69	0.998	2.39	0.0031	0.0684	Chemokines	Interleukins	Pathogen Response	TLR	Transcription Factors	Transporter Functions
Il1rap	1.05	0.617	1.48	0.0031	0.0684	Cytokines	Interleukins
Muc1	0.671	0.393	0.948	0.00318	0.0695
Tyk2	0.784	0.46	1.11	0.00318	0.0695
Tnfrsf11b	0.889	0.52	1.26	0.00325	0.0706	Adhesion	Apoptosis	TNF Superfamily
Socs3	2.74	1.6	3.88	0.00326	0.0706	Adhesion
Ncf4	0.689	0.4	0.977	0.0034	0.0735	Cell Cycle	T-Cell Functions	Transporter Functions
Txk	1.14	0.66	1.62	0.00345	0.0742	Apoptosis	Cell Cycle
Tmed1	0.615	0.356	0.875	0.00351	0.0751	Apoptosis	Interferon	Transcription Factors
Abcb1a	1.15	0.665	1.64	0.00361	0.0763	Cell Cycle	Transporter Functions
Il18	1.69	0.975	2.41	0.00361	0.0763	T-Cell Functions
Kit	0.98	0.564	1.4	0.00363	0.0763	Cytokines
Map3k1	0.782	0.45	1.11	0.00363	0.0763	Apoptosis
Lcp1	0.612	0.352	0.872	0.00363	0.0763	T-Cell Functions
Lbp	1.86	1.07	2.65	0.00373	0.0781	Apoptosis	B-Cell Functions	T-Cell Functions
H2.Aa	0.904	0.518	1.29	0.00374	0.0781	Antigen Processing	Interferon	MHC class I & II	T-Cell Functions
Nfatc1	0.431	0.247	0.616	0.00376	0.0781	Cytokines	T-Cell Functions	Transcription Factors
Cebpb	1.31	0.746	1.86	0.00379	0.0785	T-Cell Functions	Transcription Factors
Mefv	2.35	1.34	3.36	0.00383	0.079	Adhesion	Apoptosis	NK Cell Functions	Transporter Functions
Il7r	1.4	0.795	2	0.00387	0.0795	Cytokines	Interleukins	T-Cell Functions
H2.Q10	1.64	0.932	2.34	0.00389	0.0795	Antigen Processing	MHC class I & II
Ccl26	1.49	0.845	2.14	0.004	0.0813	Chemokines	Cytokines
Casp8	0.432	0.245	0.619	0.00401	0.0813	Apoptosis	Cancer Progression	Macrophage Functions
Mapk1	0.196	0.111	0.281	0.00404	0.0815
Rora	1.14	0.644	1.63	0.00405	0.0815	Apoptosis	Cell Cycle	T-Cell Functions
Oasl1	3.5	1.97	5.03	0.00415	0.0832	Apoptosis	Cytokines
Stat5b	0.473	0.265	0.68	0.00425	0.085	B-Cell Functions	Interleukins	Leukocyte Functions	Macrophage Functions	T-Cell Functions	Transporter Functions
Stat6	0.392	0.22	0.564	0.00429	0.0854	Cytokines	T-Cell Functions	Transcription Factors
Ikbkb	0.47	0.262	0.678	0.00443	0.0879	Apoptosis
Map2k2	0.254	0.141	0.367	0.00447	0.0884	Apoptosis
Pdgfc	0.964	0.536	1.39	0.00451	0.0885
Ccl7	2.04	1.13	2.95	0.00453	0.0885	Cancer Progression	Chemokines	Cytokines	NK Cell Functions	T-Cell Functions
H2.Dma	0.853	0.473	1.23	0.00454	0.0885
Tfe3	0.715	0.397	1.03	0.00454	0.0885	Transcription Factors
Egfr	0.863	0.479	1.25	0.00456	0.0885	Apoptosis	Cancer Progression
Pecam1	1.12	0.621	1.62	0.00461	0.0889
Cmpk2	1.22	0.674	1.76	0.00461	0.0889
Ccl9	1.31	0.718	1.9	0.00482	0.0923	Chemokines	Cytokines
Ctla4	1.67	0.917	2.42	0.00482	0.0923	B-Cell Functions	T-Cell Functions
Itch	0.243	0.134	0.353	0.00484	0.0923	Adhesion	Apoptosis	T-Cell Functions
Irgm2	1.32	0.723	1.92	0.00493	0.0935
Prkcd	0.589	0.322	0.856	0.00494	0.0935	Cell Cycle	Cytokines	Macrophage Functions	TLR	Transporter Functions
Cd53	0.892	0.487	1.3	0.005	0.0943
Clec7a	1.47	0.8	2.14	0.00506	0.0952	Leukocyte Functions	Transporter Functions
Cx3cl1	1.58	0.857	2.3	0.00514	0.0962	Chemokines	Cytokines	Macrophage Functions
Ifi27	1.26	0.684	1.84	0.00515	0.0962	Interferon
Ccl2	1.55	0.838	2.25	0.0052	0.0968	Chemokines	Cytokines	Interleukins	Macrophage Functions	NK Cell Functions	Pathogen Response	T-Cell Functions
Il1rl1	1.87	1.01	2.72	0.00527	0.0977	Cytokines	Interleukins
Ms4a1	-0.457	-0.667	-0.247	0.00529	0.0979	B-Cell Functions
Cd74	0.859	0.463	1.25	0.00535	0.0983	Antigen Processing	B-Cell Functions	MHC class I & II	T-Cell Functions
Card9	0.851	0.459	1.24	0.00535	0.0983	Interleukins	Transcription Factors
Pik3cg	0.631	0.34	0.922	0.00537	0.0983	Cell Cycle	Cytokines
Itgae	1.07	0.572	1.56	0.00555	0.101	Adhesion	Leukocyte Functions	T-Cell Functions
Tlr5	1.11	0.592	1.62	0.0056	0.102	Interleukins	Microglial Functions	Pathogen Response	T-Cell Functions	TLR
Gpr183	1.44	0.769	2.12	0.00569	0.103	B-Cell Functions
H2.Q2	1.01	0.54	1.49	0.00572	0.103	Antigen Processing	MHC class I & II	T-Cell Functions
Stat3	0.897	0.477	1.32	0.00577	0.104	B-Cell Functions	Cell Cycle	Interleukins	NK Cell Functions	T-Cell Functions
Psen1	0.303	0.161	0.446	0.00589	0.106	Leukocyte Functions	T-Cell Functions
Itga2b	0.689	0.365	1.01	0.00593	0.106	Adhesion	Leukocyte Functions
Dock9	0.845	0.444	1.24	0.00611	0.109
Cd9	0.726	0.381	1.07	0.0062	0.11	Adhesion
Psmb9	0.674	0.353	0.994	0.00621	0.11
Itgb3	0.806	0.422	1.19	0.00623	0.11	Adhesion
Il1b	4.21	2.2	6.23	0.00639	0.112	Cytokines	Interleukins	T-Cell Functions
Klra7	1.36	0.706	2	0.00641	0.112
Csf3r	1.97	1.03	2.92	0.00646	0.113	Adhesion	Cytokines
Ctsw	1.26	0.653	1.86	0.00648	0.113
Jak2	1.33	0.691	1.97	0.0065	0.113	B-Cell Functions	Cytokines	Interleukins	T-Cell Functions
Ccl28	0.859	0.445	1.27	0.00659	0.114	Chemokines	Cytokines
Tpsab1	0.957	0.496	1.42	0.00659	0.114
H2.DMb1	0.833	0.431	1.23	0.00666	0.115	Antigen Processing	MHC class I & II
St6gal1	0.243	0.125	0.36	0.00672	0.115	Cytokines	T-Cell Functions	Transcription Factors
Jam3	1	0.517	1.49	0.00677	0.115	Apoptosis	Pathogen Response	Transcription Factors
Lag3	1.06	0.545	1.57	0.00678	0.115	Transporter Functions
Il7	0.857	0.441	1.27	0.00679	0.115	B-Cell Functions	Cytokines	T-Cell Functions
Itgax	0.899	0.461	1.34	0.00692	0.117	Adhesion	Cell Cycle	Leukocyte Functions
Casp3	0.834	0.427	1.24	0.00703	0.119	Apoptosis	B-Cell Functions	Cell Cycle	T-Cell Functions
Tnfrsf13b	1.08	0.549	1.6	0.0071	0.119	B-Cell Functions	T-Cell Functions	TNF Superfamily
Tnfrsf10b	0.605	0.308	0.902	0.00717	0.12	Cytokines	Interleukins	TNF Superfamily	Transcription Factors
Cd55	1.01	0.514	1.51	0.00724	0.121	Complement Pathway
H2.M3	0.604	0.307	0.902	0.00731	0.121	Antigen Processing	Interleukins	MHC class I & II	T-Cell Functions
Tnfsf4	1.09	0.551	1.62	0.00731	0.121	Cytokines	T-Cell Functions	TNF Superfamily
Ciita	1.11	0.562	1.66	0.00737	0.122	Interferon	MHC class I & II	Transcription Factors
Foxp3	1.38	0.699	2.06	0.00738	0.122	B-Cell Functions	Cytokines	Interleukins	T-Cell Functions	Transcription Factors
Gfi1	0.849	0.429	1.27	0.0074	0.122	Interleukins	T-Cell Functions	TLR	Transcription Factors
Il18r1	1.29	0.651	1.93	0.00753	0.124	Cytokines	Interleukins	T-Cell Functions
Slamf7	0.782	0.394	1.17	0.00756	0.124	Antigen Processing	Transporter Functions
Atg12	0.305	0.153	0.456	0.00758	0.124	Transporter Functions
Arg2	2.22	1.12	3.33	0.0076	0.124
Ifng	1.36	0.682	2.04	0.00771	0.125	Chemokines	Cytokines	Interleukins	Pathogen Response	Senescence	T-Cell Functions	Transporter Functions
Irf5	0.35	0.175	0.525	0.00779	0.126	Interferon	Senescence	Transcription Factors
Tnfrsf1b	1.64	0.821	2.47	0.00785	0.127	B-Cell Functions	Cytokines	T-Cell Functions	TNF Superfamily	Transcription Factors
Tmem173	0.876	0.437	1.31	0.0079	0.127	Chemokines	Cytokines	Pathogen Response	T-Cell Functions	Transporter Functions
Tigit	1.01	0.503	1.52	0.008	0.128
Mapkapk2	0.703	0.349	1.06	0.00808	0.129	Complement Pathway
Ripk2	0.448	0.221	0.674	0.0082	0.131	Macrophage Functions	T-Cell Functions	Transcription Factors
Ccr2	1.46	0.722	2.21	0.0083	0.132	Cancer Progression	Chemokines	Cytokines	Dendritic Cell Functions	Interleukins	Macrophage Functions	T-Cell Functions
Plaur	1.37	0.672	2.07	0.00852	0.135	Apoptosis	Cell Cycle	MHC class I & II
Kdr	0.528	0.258	0.798	0.00858	0.135	NK Cell Functions
Xbp1	0.644	0.313	0.974	0.00876	0.138	Chemokines	Cytokines	T-Cell Functions
Ly96	0.742	0.36	1.12	0.00887	0.139	B-Cell Functions	Cytokines	Dendritic Cell Functions	Transporter Functions
Ccl5	2.82	1.36	4.27	0.00902	0.141	Cancer Progression	Chemokines	Dendritic Cell Functions	Macrophage Functions	NK Cell Functions	T-Cell Functions	Transporter Functions
Usp18	1.09	0.527	1.66	0.00905	0.141	Adhesion	Leukocyte Functions	T-Cell Functions
Isg20	1.17	0.562	1.77	0.00911	0.142	Chemokines	T-Cell Functions	Transcription Factors
Tank	0.792	0.382	1.2	0.00914	0.142	Antigen Processing	MHC class I & II	T-Cell Functions	Transporter Functions
Sbno2	1.15	0.555	1.75	0.00922	0.143	Cancer Progression	Interleukins	Leukocyte Functions
Zap70	0.945	0.454	1.44	0.00928	0.143
Relb	0.753	0.356	1.15	0.00984	0.151	Pathogen Response	T-Cell Functions
Lilra5	0.352	0.166	0.538	0.00993	0.152	Apoptosis
Ms4a2	0.92	0.432	1.41	0.0101	0.155	Cytokines
Pla2g6	0.444	0.208	0.68	0.0102	0.155
Tbx21	1.22	0.569	1.86	0.0103	0.156	T-Cell Functions	Transcription Factors
Il27	1.23	0.576	1.89	0.0103	0.156	B-Cell Functions	T-Cell Functions
Igf1r	1.01	0.467	1.54	0.0105	0.159	Apoptosis	Transporter Functions
Cd80	2.04	0.948	3.14	0.0107	0.161	T-Cell Functions
Nrp1	0.939	0.433	1.44	0.0109	0.164	B-Cell Functions
Tnfsf11	1.95	0.895	3	0.011	0.165	Apoptosis	Cytokines	TNF Superfamily
Pin1	0.214	0.0979	0.329	0.0111	0.166
Cmah	0.886	0.405	1.37	0.0112	0.167	Transporter Functions
Ccr9	0.426	0.194	0.658	0.0114	0.17	Chemokines	Cytokines
Cd33	1.43	0.646	2.21	0.0116	0.172	Adhesion
Tlr4	0.494	0.223	0.765	0.0117	0.173	Interleukins	TLR
Nlrp3	2.84	1.28	4.4	0.0118	0.173	Antigen Processing	Interleukins	Transcription Factors	Transporter Functions
Hmgb1	-0.199	-0.308	-0.0897	0.0118	0.173	Senescence
Il12rb2	2.1	0.944	3.26	0.0119	0.175	Cytokines	Interferon	T-Cell Functions
Col4a1	0.945	0.424	1.47	0.012	0.175	Cancer Progression
Klrd1	1.46	0.656	2.27	0.012	0.175	NK Cell Functions
Traf2	0.21	0.0938	0.326	0.0122	0.177	Apoptosis	Cytokines	TLR	Transcription Factors
Tnfrsf18	1.29	0.572	2	0.0123	0.179	Cytokines	Interleukins	Pathogen Response	TNF Superfamily
H2.Ea.ps	1.05	0.468	1.64	0.0124	0.179	Antigen Processing	Interleukins	MHC class I & II
Egr3	0.793	0.351	1.23	0.0125	0.181	Apoptosis
Ccr7	2.32	1.02	3.61	0.0127	0.182	Antigen Processing	Chemokines	Interferon	Interleukins	Leukocyte Functions	Macrophage Functions	T-Cell Functions
Cxcr3	0.889	0.392	1.39	0.0128	0.184	Chemokines	Cytokines	T-Cell Functions
Traf6	0.434	0.191	0.678	0.0129	0.184
Slamf6	0.392	0.172	0.612	0.0129	0.184	NK Cell Functions
Ebi3	1.3	0.571	2.03	0.0129	0.184	Cytokines	Interleukins
Cxcr2	2.59	1.13	4.04	0.0131	0.186	Chemokines	Cytokines	Interleukins
Nfatc4	0.552	0.241	0.863	0.0131	0.186	Transcription Factors
Abl1	0.392	0.171	0.613	0.0132	0.186	Apoptosis	Cell Cycle	Senescence
Icos	1.69	0.728	2.66	0.0138	0.195	T-Cell Functions
Cd81	0.426	0.183	0.669	0.0139	0.195	B-Cell Functions
Ticam1	0.536	0.228	0.843	0.0142	0.2	Cytokines	Interleukins	TLR
Vwf	1.49	0.636	2.35	0.0143	0.2	Apoptosis
Fas	0.994	0.422	1.57	0.0143	0.2	B-Cell Functions	T-Cell Functions	Transporter Functions
Fez1	0.514	0.218	0.81	0.0144	0.2	Transporter Functions
Cd83	1.26	0.532	1.98	0.0145	0.201	B-Cell Functions	Dendritic Cell Functions	Interleukins	T-Cell Functions
Ncam1	1.15	0.487	1.82	0.0146	0.203
Ncr1	1.82	0.769	2.88	0.0147	0.203
Nup107	-0.258	-0.407	-0.109	0.0147	0.203	Transporter Functions
Itga5	1.52	0.64	2.41	0.0149	0.205	Adhesion	Apoptosis	Leukocyte Functions
Il3ra	0.714	0.299	1.13	0.015	0.205	Cytokines
Tgfb2	1.54	0.64	2.43	0.0152	0.208	Apoptosis	T-Cell Functions
F13a1	1.52	0.632	2.42	0.0155	0.211
Tnfrsf17	1.73	0.714	2.75	0.0157	0.214	TNF Superfamily
Pvr	1.31	0.54	2.09	0.0159	0.215	Adhesion	NK Cell Functions	T-Cell Functions
Map4k2	0.339	0.139	0.539	0.016	0.216	Apoptosis	B-Cell Functions	T-Cell Functions	Transcription Factors
Il21	0.677	0.277	1.08	0.016	0.216	Cytokines	Interleukins
Tlr9	0.398	0.163	0.633	0.0161	0.217	T-Cell Functions	Transporter Functions
Aire	3.01	1.23	4.8	0.0163	0.219
Thbd	1.43	0.581	2.28	0.0164	0.219	Adhesion	T-Cell Functions
Prg2	1.86	0.755	2.96	0.0164	0.219
Fcer2a	1.04	0.42	1.65	0.0165	0.219	B-Cell Functions	Macrophage Functions
Atm	0.325	0.131	0.518	0.0166	0.219	Apoptosis	B-Cell Functions	Cell Cycle	Senescence
Ly9	0.465	0.188	0.742	0.0166	0.219	Pathogen Response
Nos2	2.24	0.905	3.57	0.0166	0.219
Osm	1.83	0.741	2.93	0.0167	0.22	Transcription Factors
Smn1	-0.148	-0.237	-0.0597	0.0168	0.222	Cancer Progression	Transcription Factors
Pdgfrb	0.916	0.368	1.46	0.0169	0.222	Adhesion	Leukocyte Functions	Transporter Functions
Il1rl2	0.958	0.383	1.53	0.0171	0.224	Cytokines	Interleukins
Tnfsf10	1.26	0.502	2.01	0.0171	0.224	Cytokines	T-Cell Functions	Transporter Functions
Egr2	1.04	0.416	1.67	0.0172	0.224	Transcription Factors
Cd163	1.23	0.49	1.97	0.0173	0.225	Cancer Progression
Lrrn3	0.561	0.223	0.899	0.0173	0.225	Cytokines	Interleukins	TNF Superfamily
Map3k7	0.373	0.148	0.599	0.0176	0.228
Slc7a11	1.86	0.737	2.99	0.0177	0.228	Cancer Progression
Ccrl2	2.56	1.01	4.1	0.0178	0.229	Chemokines
Stat4	1.3	0.512	2.1	0.018	0.232	Cytokines	T-Cell Functions	Transcription Factors
Nfatc3	0.234	0.0915	0.377	0.0183	0.234	Cytokines	Interleukins	Senescence	T-Cell Functions	Transcription Factors
Thbs1	1.88	0.734	3.04	0.0184	0.234	Cell Cycle	Macrophage Functions
Tgfbr1	0.544	0.212	0.877	0.0184	0.234	Apoptosis	Cancer Progression
Cd34	0.918	0.356	1.48	0.0185	0.236	Cancer Progression	Interleukins	Leukocyte Functions	Transcription Factors
Ets1	0.438	0.17	0.706	0.0186	0.236	Apoptosis	Cell Cycle	Senescence	Transcription Factors
Tnfrsf4	1.1	0.423	1.77	0.0188	0.238	Apoptosis	T-Cell Functions	TNF Superfamily	Transcription Factors
Tgfb3	1.03	0.394	1.66	0.019	0.24	Apoptosis	Cancer Progression
Tnfsf13b	0.86	0.33	1.39	0.019	0.24	Apoptosis	Cytokines	T-Cell Functions	TNF Superfamily
Cd99	0.591	0.226	0.956	0.0192	0.242
Il1r2	1.74	0.664	2.81	0.0192	0.242	Cytokines	Interleukins
Tnfaip3	1.57	0.597	2.54	0.0194	0.242	Apoptosis	TNF Superfamily
Cd247	0.888	0.337	1.44	0.0196	0.244	NK Cell Functions	T-Cell Functions
Card11	0.684	0.259	1.11	0.0198	0.246	B-Cell Functions	Cytokines	Interleukins	T-Cell Functions	Transcription Factors
H2.DMb2	0.853	0.322	1.38	0.0198	0.246	Antigen Processing
Klrc1	1.67	0.616	2.71	0.0208	0.258
Itk	0.87	0.319	1.42	0.0213	0.264	Chemokines	Cytokines	T-Cell Functions
Atf2	0.219	0.0801	0.358	0.0213	0.264	Transcription Factors
Cd28	0.805	0.29	1.32	0.0221	0.273	B-Cell Functions	Interleukins	T-Cell Functions
Lck	0.813	0.291	1.33	0.0224	0.276	Apoptosis	Transporter Functions
Il1a	2.85	1.02	4.68	0.0225	0.276	Chemokines	Interleukins	Macrophage Functions	Pathogen Response	T-Cell Functions	Transporter Functions
Cd36	0.942	0.336	1.55	0.0226	0.276	Cancer Progression	Transcription Factors	Transporter Functions
Tnfrsf9	1.44	0.51	2.36	0.0228	0.279	Apoptosis	Cytokines	TNF Superfamily
Twist1	0.92	0.325	1.52	0.0231	0.281	Cytokines	Interleukins	T-Cell Functions
Cd4	0.752	0.265	1.24	0.0232	0.282	B-Cell Functions	T-Cell Functions
Ccl4	2	0.691	3.3	0.0241	0.292	Chemokines	Cytokines	Leukocyte Functions	NK Cell Functions	Transporter Functions
Tnfrsf8	1.21	0.415	2	0.0244	0.295	TNF Superfamily
Cd7	0.733	0.252	1.22	0.0245	0.296	NK Cell Functions
Adora2a	1.66	0.565	2.75	0.0248	0.299	Apoptosis
Il5ra	0.666	0.227	1.11	0.0249	0.3	Cytokines	Interleukins
Traf3	0.193	0.0653	0.321	0.0252	0.303	Cytokines	Interleukins	T-Cell Functions	TLR	Transcription Factors
Tnfrsf12a	0.707	0.239	1.18	0.0253	0.303	B-Cell Functions	TNF Superfamily
Hc	1.09	0.366	1.81	0.0254	0.303	Transcription Factors
Cd37	0.305	0.103	0.508	0.0255	0.303	B-Cell Functions
Il1rn	2.13	0.71	3.54	0.0259	0.307	Cytokines	Interleukins	T-Cell Functions
Atg10	0.539	0.18	0.898	0.0259	0.307	Transporter Functions
Ikzf2	0.901	0.3	1.5	0.026	0.308	B-Cell Functions	Cytokines	Dendritic Cell Functions	Interleukins	MHC class I & II	Pathogen Response	T-Cell Functions	Transcription Factors
Birc5	-0.254	-0.423	-0.0843	0.0261	0.308	Apoptosis	Cell Cycle	Cytokines
CD209e	0.921	0.305	1.54	0.0262	0.308
Havcr2	0.631	0.209	1.05	0.0262	0.308	Chemokines	Complement Pathway	Cytokines	Leukocyte Functions	Macrophage Functions
Sh2b2	-0.173	-0.289	-0.0565	0.0269	0.316	NK Cell Functions
Nfkb1	0.414	0.135	0.694	0.027	0.316	Transcription Factors
Ticam2	-0.199	-0.333	-0.0644	0.0273	0.319	Cancer Progression
Ccl20	0.934	0.303	1.56	0.0273	0.319	Chemokines	Cytokines
Ccl3	1.61	0.522	2.71	0.0274	0.319	Chemokines	Cytokines	NK Cell Functions	T-Cell Functions	Transporter Functions
Psen2	0.321	0.103	0.539	0.028	0.325	Cancer Progression
Ptgs2	3.19	1.01	5.36	0.0282	0.327	B-Cell Functions	Cytokines	T-Cell Functions
C8g	0.627	0.198	1.06	0.0286	0.33	Complement Pathway	Transporter Functions
Cdh5	0.903	0.285	1.52	0.0287	0.331	Adhesion
C7	0.736	0.229	1.24	0.0293	0.336	Complement Pathway
Ccnd3	-0.169	-0.286	-0.0528	0.0293	0.336	Cell Cycle	T-Cell Functions
Fap	1.11	0.344	1.87	0.0294	0.336	Cancer Progression
C6	1.3	0.403	2.19	0.0294	0.336	Apoptosis	Complement Pathway
Cd14	2.71	0.838	4.59	0.0297	0.339	Cytokines	Pathogen Response	Transporter Functions
Fn1	1.2	0.372	2.04	0.0297	0.339	Adhesion	Apoptosis
Hamp	1.01	0.311	1.71	0.0298	0.339	T-Cell Functions
Arg1	2.2	0.675	3.73	0.0301	0.341
Elk1	0.576	0.175	0.977	0.0306	0.346	Transcription Factors
Cxcl1	2.98	0.897	5.06	0.0309	0.349	Chemokines	Cytokines	Transporter Functions
Nfkbia	1.26	0.373	2.15	0.0317	0.358	Interferon	MHC class I & II	Transcription Factors
Il6	2.94	0.869	5.01	0.0319	0.358	Chemokines	Cytokines	Interleukins
Il10	1.36	0.4	2.31	0.0319	0.358
Tcf7	0.832	0.244	1.42	0.0323	0.361	Cancer Progression
Akt3	0.419	0.121	0.716	0.033	0.368	Cancer Progression	Transporter Functions
Cd244	0.806	0.233	1.38	0.033	0.368	NK Cell Functions
Slamf1	1.77	0.504	3.04	0.0337	0.375
Fyn	0.535	0.152	0.917	0.0339	0.376	Transporter Functions
Mx2	1.01	0.286	1.73	0.0339	0.376	Apoptosis	Cell Cycle	Senescence	Transcription Factors
Irf3	0.0818	0.0231	0.141	0.0342	0.379	Interleukins	T-Cell Functions	TLR	Transcription Factors
Icosl	0.904	0.244	1.56	0.0364	0.402	Interferon	NK Cell Functions
Cxcl5	2.27	0.602	3.93	0.037	0.408	Chemokines	Cytokines	Leukocyte Functions
Trem1	1.84	0.486	3.18	0.0372	0.409
Cd69	1.45	0.381	2.51	0.0375	0.412	B-Cell Functions	Macrophage Functions
Cd3g	1.04	0.273	1.81	0.0376	0.412	Apoptosis	T-Cell Functions	Transporter Functions
Rela	0.42	0.109	0.731	0.0381	0.416	Antigen Processing	Dendritic Cell Functions	T-Cell Functions	Transcription Factors
Il21r	0.504	0.131	0.878	0.0382	0.416	Cytokines
Cd3d	1.05	0.273	1.84	0.0382	0.416	T-Cell Functions
Psmb10	0.341	0.0868	0.595	0.0391	0.425
Smad4	0.188	0.0474	0.328	0.0395	0.428	Cancer Progression
Sh2d1b1	0.714	0.179	1.25	0.0398	0.43	Chemokines	Cytokines	Transcription Factors
Il17b	0.69	0.167	1.21	0.0415	0.448	Cytokines	Interleukins	Macrophage Functions
Tnfsf8	0.833	0.2	1.47	0.0417	0.45	Interleukins
Cxcr5	0.756	0.18	1.33	0.0421	0.453	B-Cell Functions	Chemokines
Psma2	0.0877	0.0208	0.155	0.0423	0.454	T-Cell Functions
Tab1	0.112	0.026	0.197	0.0432	0.463	Cell Cycle	Transcription Factors
Cd3e	0.918	0.208	1.63	0.0446	0.476	Interferon	Interleukins	T-Cell Functions
Mfge8	0.677	0.153	1.2	0.0446	0.476	B-Cell Functions	Cytokines	Transporter Functions
Ccl17	1.3	0.292	2.31	0.0449	0.477	Chemokines	Cytokines
Gzmm	0.345	0.0774	0.613	0.0449	0.477
Il11ra1	0.482	0.107	0.857	0.0454	0.481	Cell Cycle	Cytokines	Interleukins	NK Cell Functions	Pathogen Response	T-Cell Functions
Cd96	0.537	0.119	0.956	0.0455	0.481	Adhesion	NK Cell Functions
Il17ra	0.268	0.0584	0.478	0.0462	0.488	Cytokines	Interleukins
Trp53	-0.146	-0.26	-0.0315	0.0465	0.49	Apoptosis	Cancer Progression	Senescence	Transcription Factors
Cxcr4	0.527	0.114	0.94	0.0466	0.49	Chemokines	Cytokines	Dendritic Cell Functions	T-Cell Functions	Transporter Functions
Cd40	0.808	0.174	1.44	0.0468	0.492	B-Cell Functions	Dendritic Cell Functions	T-Cell Functions	TNF Superfamily	Transcription Factors
Pparg	0.515	0.109	0.921	0.0473	0.495	Chemokines
Maf	0.977	0.203	1.75	0.0483	0.504	T-Cell Functions	Transcription Factors
Camp	0.591	0.123	1.06	0.0483	0.504	Cancer Progression
Atf1	0.184	0.038	0.33	0.0484	0.504	Transcription Factors
Tie1	0.849	0.175	1.52	0.0486	0.506	Interleukins	T-Cell Functions
Ccr8	0.709	0.145	1.27	0.0489	0.508	Chemokines
Msln	1.21	0.246	2.17	0.0491	0.509
Rorc	1.44	0.291	2.59	0.0494	0.511	T-Cell Functions	Transcription Factors
Pdcd1	1.35	0.269	2.43	0.05	0.516	Apoptosis	T-Cell Functions
Tlr3	0.608	0.121	1.1	0.0501	0.516	Chemokines	Interleukins	Pathogen Response	T-Cell Functions	TLR
Angpt1	0.974	0.193	1.76	0.0502	0.516	Apoptosis	Cancer Progression
Nt5e	1.08	0.213	1.94	0.0502	0.516
Ulbp1	-0.303	-0.547	-0.059	0.0509	0.521
Fasl	1.02	0.194	1.84	0.0518	0.53	Cytokines	T-Cell Functions	TNF Superfamily
Mst1r	0.674	0.127	1.22	0.0522	0.533	Apoptosis	Cell Cycle
Tal1	0.661	0.117	1.2	0.0546	0.557
Runx3	0.796	0.14	1.45	0.0549	0.558
Cx3cr1	0.363	0.0631	0.663	0.0553	0.562	Chemokines	Cytokines	Macrophage Functions	Microglial Functions
Smad2	0.173	0.0298	0.316	0.0556	0.562	Cancer Progression
Klra20	0.749	0.129	1.37	0.0557	0.562	NK Cell Functions
Fut7	0.712	0.122	1.3	0.0557	0.562	Leukocyte Functions	T-Cell Functions
Pmch	0.549	0.0887	1.01	0.058	0.585
Cxcl2	2.38	0.363	4.4	0.06	0.603	Chemokines	Cytokines	Leukocyte Functions
Il22	0.914	0.138	1.69	0.0604	0.606	Chemokines
Cd8b1	0.98	0.146	1.81	0.0608	0.609	T-Cell Functions
Btla	0.423	0.0591	0.786	0.0629	0.629	B-Cell Functions	T-Cell Functions
Cfi	0.803	0.11	1.5	0.0637	0.635	Complement Pathway
Ltk	0.315	0.0428	0.587	0.0638	0.636	Apoptosis
Cd8a	0.962	0.124	1.8	0.0655	0.651	T-Cell Functions
Tek	0.906	0.115	1.7	0.066	0.655	Transcription Factors
Cxcl13	0.569	0.0708	1.07	0.0665	0.659	B-Cell Functions	Chemokines	Cytokines	T-Cell Functions
Reps1	0.104	0.012	0.195	0.0684	0.676
Csf3	1.65	0.191	3.1	0.0685	0.676	Cytokines
Sh2d1a	0.77	0.0839	1.46	0.0701	0.691	Interferon	NK Cell Functions
Fcer1a	0.633	0.0683	1.2	0.0704	0.692	Interleukins	Macrophage Functions
Hcst	0.556	0.0579	1.05	0.0713	0.699
Tnfsf15	1.99	0.207	3.77	0.0713	0.699	Cytokines	T-Cell Functions	TNF Superfamily	Transcription Factors
Klra17	1.01	0.1	1.91	0.0723	0.707	NK Cell Functions
Cd22	0.288	0.0276	0.548	0.0733	0.715	Adhesion	B-Cell Functions
Klrb1	0.47	0.0449	0.895	0.0734	0.715	NK Cell Functions
Cspg4	0.725	0.0657	1.38	0.0746	0.725	Cancer Progression
H2.Ob	0.489	0.0415	0.936	0.076	0.737	Antigen Processing	MHC class I & II
Cd200	0.426	0.0357	0.815	0.0762	0.738
Ccr4	1.29	0.105	2.47	0.0768	0.743	Chemokines	T-Cell Functions
Bmi1	0.242	0.0185	0.465	0.078	0.753	B-Cell Functions	Senescence
Gpr44	0.573	0.0385	1.11	0.0803	0.774	T-Cell Functions
Cd70	1.06	0.0639	2.05	0.082	0.789	B-Cell Functions	Cytokines	TNF Superfamily
Dusp4	0.835	0.0499	1.62	0.0822	0.79
Il22ra2	1.39	0.0813	2.69	0.0825	0.791	Cytokines	Interleukins	Macrophage Functions	NK Cell Functions	T-Cell Functions
Cxcl15	1.29	0.0737	2.5	0.0828	0.793	Cell Cycle	Chemokines	Cytokines	Interleukins
Dmbt1	1.11	0.0628	2.15	0.083	0.793	Transporter Functions
Il9	0.726	0.0344	1.42	0.0853	0.814	Chemokines
Bcl6	-0.499	-0.979	-0.019	0.0877	0.835	B-Cell Functions	T-Cell Functions	Transcription Factors
Masp2	0.376	0.0132	0.739	0.0885	0.841	Interferon	Interleukins	Transcription Factors
Klrc2	0.899	0.0238	1.77	0.0907	0.861
Cd5	0.689	0.017	1.36	0.0912	0.864	Apoptosis	T-Cell Functions
Klra6	0.799	0.0146	1.58	0.0929	0.878	Adhesion	NK Cell Functions
Il23r	0.919	0.0152	1.82	0.0933	0.881	Apoptosis	Cytokines	Interleukins
Cxcl14	1.3	0.0158	2.58	0.0945	0.89	Chemokines	Cytokines
Cd6	0.824	0.00589	1.64	0.0958	0.901	Adhesion
Ido1	0.964	-0.0036	1.93	0.0987	0.927	Cytokines	Interleukins	T-Cell Functions
Cd1d2	0.388	-0.00642	0.782	0.102	0.957	Antigen Processing	Interleukins	T-Cell Functions
Bcl10	0.216	-0.00653	0.439	0.106	0.988	B-Cell Functions	Interleukins	T-Cell Functions	Transcription Factors
Mcam	0.484	-0.0146	0.982	0.106	0.988	Apoptosis	B-Cell Functions	Transcription Factors
Cxcl3	1.8	-0.061	3.67	0.107	0.996	Chemokines	Cytokines
Il12a	1.06	-0.0407	2.17	0.108	1	Cell Cycle	Cytokines	Interleukins	NK Cell Functions	T-Cell Functions
Mill2	0.543	-0.0223	1.11	0.109	1	Adhesion	Apoptosis	Cancer Progression
Mif	-0.154	-0.314	0.00673	0.109	1	NK Cell Functions	T-Cell Functions
Tnfsf18	0.413	-0.0227	0.849	0.113	1	B-Cell Functions	Chemokines	Cytokines	Interleukins	T-Cell Functions	TNF Superfamily
Fadd	0.191	-0.0112	0.394	0.114	1	Apoptosis	Interferon	Interleukins
Tnfsf13	0.462	-0.0284	0.952	0.114	1	B-Cell Functions	Cytokines	T-Cell Functions	TNF Superfamily
Pax5	-0.283	-0.589	0.0222	0.119	1	T-Cell Functions
Dusp6	0.172	-0.0142	0.358	0.12	1	Apoptosis
Epcam	0.67	-0.057	1.4	0.121	1
Mapk8	0.168	-0.0143	0.35	0.121	1	Interleukins	TLR
Psmb7	0.155	-0.0151	0.325	0.124	1	Antigen Processing
S100b	0.476	-0.0543	1.01	0.129	1	Adhesion	Cytokines	Macrophage Functions
Gtf3c1	0.14	-0.0161	0.297	0.129	1	Transcription Factors
Ewsr1	-0.062	-0.131	0.00738	0.13	1
Glycam1	2.08	-0.261	4.41	0.132	1	Adhesion
Itga6	0.231	-0.0304	0.492	0.134	1	Adhesion
Chuk	0.115	-0.0161	0.247	0.136	1
Snai1	0.807	-0.117	1.73	0.138	1	Cytokines	T-Cell Functions
Hspb2	0.936	-0.141	2.01	0.139	1	Antigen Processing	Leukocyte Functions	T-Cell Functions	Transcription Factors	Transporter Functions
Tnf	0.75	-0.116	1.62	0.141	1	Apoptosis	B-Cell Functions
Gata3	0.634	-0.0994	1.37	0.141	1	T-Cell Functions	Transcription Factors
Il13	0.531	-0.0868	1.15	0.143	1	B-Cell Functions	Cytokines	Interleukins	T-Cell Functions
Cd19	0.11	-0.019	0.24	0.146	1	B-Cell Functions
Creb1	0.104	-0.0185	0.227	0.147	1	Transcription Factors
Cd59b	0.399	-0.073	0.871	0.149	1	Apoptosis	Complement Pathway	T-Cell Functions
Cd44	0.409	-0.0786	0.897	0.151	1	Cancer Progression	Cytokines	Transporter Functions
H2.Q1	0.479	-0.0958	1.05	0.154	1	Antigen Processing	B-Cell Functions	MHC class I & II
Cd79a	-0.248	-0.546	0.0501	0.154	1	B-Cell Functions
Cd46	0.437	-0.0912	0.965	0.156	1	Cancer Progression	Complement Pathway
Blnk	0.163	-0.0343	0.359	0.157	1	B-Cell Functions
Cd160	0.556	-0.12	1.23	0.158	1	MHC class I & II
Eomes	0.629	-0.138	1.4	0.159	1	Interferon	T-Cell Functions	Transcription Factors
Klra5	0.48	-0.122	1.08	0.169	1	Adhesion	NK Cell Functions
Il16	0.166	-0.0444	0.376	0.173	1	Cytokines
Ptgdr2	0.607	-0.164	1.38	0.174	1
Klra15	0.395	-0.108	0.898	0.175	1	NK Cell Functions
Il17a	0.724	-0.202	1.65	0.176	1	Cytokines	Interleukins	T-Cell Functions
Lamp3	0.515	-0.143	1.17	0.176	1
Cd3eap	-0.144	-0.328	0.0409	0.178	1
Cfd	1.24	-0.371	2.85	0.182	1	Complement Pathway
Cxcr6	0.774	-0.238	1.79	0.184	1	Chemokines
Il12b	1.52	-0.472	3.51	0.185	1	Cytokines	Interleukins	NK Cell Functions	T-Cell Functions
Csf2	0.696	-0.219	1.61	0.187	1	Cytokines	Interleukins	Macrophage Functions	T-Cell Functions	Transporter Functions
Pou2af1	-0.197	-0.457	0.0632	0.188	1	T-Cell Functions	Transcription Factors
Lta	0.356	-0.117	0.83	0.191	1	Cytokines	Pathogen Response	TNF Superfamily
Lif	1.35	-0.452	3.16	0.192	1
Tnfrsf13c	0.238	-0.0805	0.556	0.194	1	T-Cell Functions	TNF Superfamily
Cxcr1	0.365	-0.126	0.855	0.195	1	Chemokines	Cytokines	Dendritic Cell Functions	Interleukins
Ccr3	0.75	-0.262	1.76	0.196	1	Cancer Progression	Chemokines	Cytokines	T-Cell Functions
C8a	0.713	-0.254	1.68	0.199	1	Complement Pathway
Rag1	0.373	-0.138	0.885	0.203	1	Cytokines	Interleukins	T-Cell Functions	Transcription Factors
Cd40lg	0.428	-0.16	1.02	0.203	1	B-Cell Functions	Cytokines	Dendritic Cell Functions	Interleukins	MHC class I & II	T-Cell Functions	TNF Superfamily
Ambp	0.564	-0.213	1.34	0.204	1	Transporter Functions
Angpt2	0.525	-0.206	1.26	0.209	1	Adhesion	Cancer Progression
Ccl21a	2.18	-0.88	5.24	0.212	1	Chemokines
Il34	0.283	-0.115	0.681	0.213	1	B-Cell Functions	Chemokines	Cytokines	Interleukins	Macrophage Functions	T-Cell Functions	Transcription Factors	Transporter Functions
Icam2	-0.28	-0.676	0.117	0.216	1	Adhesion
Gzmk	0.821	-0.343	1.99	0.216	1	Antigen Processing	Interferon	MHC class I & II	T-Cell Functions
Il23a	0.626	-0.262	1.51	0.216	1	Cytokines	Interleukins	Leukocyte Functions
Il5	0.347	-0.153	0.847	0.222	1	B-Cell Functions	Chemokines	Cytokines	Interleukins	Pathogen Response	T-Cell Functions
Flt3	0.246	-0.109	0.601	0.223	1	B-Cell Functions	Cytokines	T-Cell Functions
Prkce	0.128	-0.0585	0.314	0.227	1	Apoptosis	Leukocyte Functions	T-Cell Functions	Transporter Functions
Mapk11	0.205	-0.095	0.505	0.229	1	Senescence	Transporter Functions
Cd27	0.521	-0.247	1.29	0.232	1	B-Cell Functions	T-Cell Functions	TNF Superfamily
Epsti1	0.628	-0.312	1.57	0.238	1
Batf	0.233	-0.118	0.585	0.241	1	Transcription Factors
Vegfa	0.394	-0.205	0.993	0.245	1	Cancer Progression
Bid	-0.0844	-0.213	0.0442	0.246	1	Apoptosis	Cell Cycle
Mmp9	0.458	-0.248	1.16	0.251	1	Transcription Factors
Egr1	0.417	-0.237	1.07	0.258	1	Interleukins	Senescence	T-Cell Functions	Transcription Factors
Il19	0.454	-0.279	1.19	0.271	1	Cytokines	Interleukins
Blk	0.372	-0.245	0.99	0.282	1	B-Cell Functions
Zfp13	0.436	-0.291	1.16	0.284	1
Il4	0.602	-0.403	1.61	0.285	1	Chemokines	Cytokines	Macrophage Functions	T-Cell Functions
C8b	0.382	-0.268	1.03	0.293	1	Complement Pathway
Ccl25	0.263	-0.189	0.715	0.297	1	Chemokines	Cytokines	Leukocyte Functions
Itgb4	0.365	-0.266	0.996	0.3	1	Cytokines	Interleukins	T-Cell Functions
Smpd3	-0.157	-0.432	0.118	0.305	1	Cell Cycle
Ppbp	0.613	-0.471	1.7	0.31	1	B-Cell Functions
Cd2	0.395	-0.335	1.12	0.33	1	NK Cell Functions	T-Cell Functions
Il11	0.763	-0.65	2.18	0.331	1	Cytokines	Interleukins	NK Cell Functions
Ifna4	0.328	-0.294	0.949	0.341	1	Interferon	T-Cell Functions
Ada	-0.222	-0.642	0.199	0.341	1	Adhesion	B-Cell Functions	T-Cell Functions
Syt17	0.404	-0.365	1.17	0.343	1	Transporter Functions
Yy1	0.0397	-0.0366	0.116	0.347	1	T-Cell Functions
Rps6	-0.105	-0.309	0.0977	0.348	1
Gpi1	0.0549	-0.0525	0.162	0.355	1	Apoptosis	Cytokines
Tfeb	0.0778	-0.0743	0.23	0.355	1	Transporter Functions
Vhl	0.0937	-0.0901	0.277	0.356	1	Cancer Progression
Tirap	0.156	-0.152	0.465	0.359	1	Interleukins	Macrophage Functions	TLR
C1qbp	-0.0675	-0.202	0.0672	0.364	1	Complement Pathway
Ctsg	0.405	-0.414	1.22	0.37	1
Mef2c	0.0655	-0.0729	0.204	0.389	1
Dll4	0.28	-0.328	0.889	0.401	1	Cancer Progression
Il2	0.284	-0.346	0.914	0.411	1	B-Cell Functions	Cytokines	Interleukins	NK Cell Functions	T-Cell Functions
Ccl1	0.249	-0.304	0.801	0.412	1	Chemokines	Cytokines
Pycard	0.311	-0.392	1.01	0.419	1
Rel	0.195	-0.255	0.646	0.428	1	Interleukins	Pathogen Response	Transcription Factors
Serpinb2	1.04	-1.37	3.45	0.43	1	Complement Pathway
Foxj1	0.359	-0.485	1.2	0.436	1	Interleukins	Leukocyte Functions	T-Cell Functions	Transcription Factors
Cdh1	0.683	-0.949	2.31	0.443	1	Cancer Progression	Transcription Factors
Cdk1	0.118	-0.164	0.399	0.444	1	Apoptosis	Cell Cycle
Mapk14	0.0927	-0.129	0.315	0.444	1	Apoptosis	Cell Cycle	Interleukins	Transcription Factors
Ltf	0.371	-0.552	1.29	0.461	1	Pathogen Response
Bax	-0.0624	-0.221	0.0965	0.47	1	Apoptosis	Transporter Functions
Klra1	0.42	-0.671	1.51	0.479	1	NK Cell Functions
Myc	-0.124	-0.458	0.21	0.493	1	Chemokines	Cytokines	Interleukins	TLR	Transporter Functions
Ecsit	0.0978	-0.174	0.37	0.507	1	Transcription Factors
Masp1	0.224	-0.407	0.855	0.512	1	Complement Pathway
Klra27	0.153	-0.281	0.586	0.515	1	NK Cell Functions
Igll1	0.112	-0.217	0.441	0.529	1	B-Cell Functions	Transcription Factors
Ikzf1	-0.0929	-0.366	0.18	0.53	1	T-Cell Functions
Klrb1c	-0.272	-1.08	0.536	0.534	1	NK Cell Functions
Nefl	0.135	-0.288	0.559	0.554	1	Apoptosis	Transporter Functions
Txnip	0.157	-0.341	0.654	0.56	1	T-Cell Functions
Raet1	0.0722	-0.163	0.307	0.569	1
Nfkb2	0.0817	-0.184	0.348	0.569	1	Macrophage Functions	Pathogen Response	TLR	Transcription Factors
Xcl1	0.225	-0.509	0.96	0.57	1	Chemokines	Cytokines
Lyve1	0.379	-0.87	1.63	0.574	1	Transporter Functions
C9	0.272	-0.649	1.19	0.584	1	Apoptosis	Complement Pathway
Pou2f2	0.0437	-0.111	0.198	0.599	1	Cytokines	Macrophage Functions	Transcription Factors	Transporter Functions
Il24	-0.125	-0.568	0.317	0.599	1	Cytokines	Interleukins	T-Cell Functions
Hras	0.14	-0.356	0.635	0.601	1	Cancer Progression
Saa1	0.274	-0.714	1.26	0.606	1	Macrophage Functions
Ccl19	0.0884	-0.235	0.411	0.611	1	Chemokines	Cytokines	Dendritic Cell Functions	Leukocyte Functions	T-Cell Functions
Crp	0.217	-0.634	1.07	0.635	1	Complement Pathway	Macrophage Functions	Transporter Functions
Mx1	0.206	-0.612	1.02	0.638	1
Ilf3	0.0137	-0.0435	0.071	0.655	1	Apoptosis	B-Cell Functions	Interleukins
Ifnb1	0.17	-0.611	0.951	0.684	1	Cytokines	Interferon
Cr2	0.0651	-0.235	0.365	0.686	1	B-Cell Functions	Complement Pathway	Dendritic Cell Functions
Cd207	0.169	-0.623	0.96	0.691	1
Mpped1	0.174	-0.652	1	0.694	1
Pnma1	0.197	-0.741	1.13	0.695	1
Ifna1	-0.208	-1.2	0.788	0.697	1	Cytokines	Interferon
Tfrc	0.0603	-0.252	0.372	0.718	1	B-Cell Functions	Cell Cycle	Chemokines	Cytokines	Dendritic Cell Functions	Senescence	T-Cell Functions
Cyfip2	0.0366	-0.154	0.227	0.719	1	Adhesion	Apoptosis
Pla2g1b	-0.111	-0.696	0.475	0.724	1	Adhesion	Senescence
Elane	0.134	-0.579	0.847	0.725	1	Chemokines	Cytokines	Interleukins	Leukocyte Functions
F12	0.122	-0.552	0.796	0.734	1
Ltb	-0.0256	-0.168	0.116	0.736	1	Apoptosis	TNF Superfamily
Il1rapl2	0.127	-0.584	0.838	0.739	1	Chemokines	Cytokines	Interleukins	Macrophage Functions	Transporter Functions
Il22ra1	-0.0841	-0.562	0.394	0.742	1	Cytokines	Interleukins
Xcr1	-0.13	-0.883	0.622	0.746	1
Btk	0.0182	-0.0906	0.127	0.754	1	Apoptosis
Klra3	0.104	-0.547	0.755	0.764	1	Adhesion	NK Cell Functions
Ifnl2	-0.101	-0.731	0.529	0.765	1	Cytokines	Senescence
Aicda	0.0663	-0.354	0.487	0.768	1
Ythdf2	0.0233	-0.126	0.173	0.77	1	T-Cell Functions	Transcription Factors
Psmd7	0.0176	-0.103	0.138	0.784	1	Apoptosis	Pathogen Response
Tdo2	-0.0742	-0.589	0.441	0.787	1	Adhesion	Apoptosis	Cancer Progression
Mpo	-0.0548	-0.438	0.329	0.789	1	Antigen Processing	MHC class I & II
Erbb2	0.118	-0.771	1.01	0.804	1	Cancer Progression	Cytokines
Map2k1	0.0256	-0.2	0.251	0.832	1
Spink5	-0.13	-1.31	1.05	0.835	1	Adhesion	Apoptosis	T-Cell Functions
Il25	-0.0899	-1.07	0.885	0.863	1	Cytokines	Interleukins	T-Cell Functions
Klra4	0.0271	-0.282	0.336	0.869	1	Adhesion	NK Cell Functions
Atg16l1	0.0128	-0.135	0.16	0.871	1	Transporter Functions
Ccl24	0.133	-1.42	1.69	0.872	1	Chemokines	Cytokines
Defb1	-0.0621	-0.826	0.702	0.879	1
H60a	0.0169	-0.223	0.257	0.895	1
Cd180	0.0173	-0.238	0.272	0.899	1
Icam4	0.0359	-0.535	0.607	0.906	1	B-Cell Functions	Interleukins	T-Cell Functions
Mnx1	0.0372	-0.632	0.706	0.917	1
A2m	0.0396	-0.735	0.815	0.923	1	Complement Pathway	Interleukins
Bcl2l1	0.00687	-0.23	0.244	0.957	1	Apoptosis	Cytokines
F2rl1	0.0108	-0.376	0.397	0.958	1	Cytokines	Leukocyte Functions
Chit1	-0.0234	-1.03	0.984	0.965	1
Ccl27a	-0.0234	-1.27	1.22	0.972	1	Cytokines
Il17rb	-0.00935	-0.677	0.658	0.979	1	Chemokines	Cytokines	Interleukins	Macrophage Functions	T-Cell Functions
Usp9y	0.00956	-1.75	1.76	0.992	1
Ifna2	-0.000793	-0.534	0.532	0.998	1	Cytokines	Interferon

## Sheet: Suppl Table 2
Supplmental Table 2. Differentially Expressed Genes in A20 WT cells treated with GLA-AF (ratio of GLA/control PBS)
	Log2 fold change	Lower confidence limit	Upper confidence limit	P-value	FDR	Gene.set1	Gene.set2	Gene.set3	Gene.set4	Gene.set5
Xaf1	2.39	2.28	2.51	0.000629	1	Transcription Factors
Irf2	0.476	0.433	0.519	0.00211	1	Cytokines	Pathogen Response	Senescence	TLR	Transcription Factors
Psmb9	1.43	1.29	1.57	0.00247	1
Herc6	1.32	1.19	1.46	0.00259	1	Apoptosis	Cancer Progression
Ddx58	1.84	1.64	2.04	0.00299	1	Interferon	Transcription Factors
Tcf7	6.9	5.96	7.84	0.00477	1	Cancer Progression
Cd69	3.2	2.76	3.65	0.00492	1	B-Cell Functions	Macrophage Functions
Tank	1.13	0.973	1.29	0.00512	1	Antigen Processing	MHC class I & II	T-Cell Functions	Transporter Functions
Isg20	0.44	0.373	0.507	0.00596	1	Chemokines	T-Cell Functions	Transcription Factors
Prg2	5.57	4.72	6.42	0.006	1
Il1r2	7.46	6.24	8.69	0.00698	1	Cytokines	Interleukins
Stat1	1.32	1.1	1.55	0.00735	1
Ccl22	8.59	7.09	10.1	0.00786	1	Chemokines	Cytokines
Klrg1	2.67	2.16	3.17	0.00908	1	MHC class I & II	NK Cell Functions
Syk	1.56	1.26	1.85	0.00948	1
Vcam1	0.894	0.715	1.07	0.0103	1	Apoptosis	Cytokines	Macrophage Functions	T-Cell Functions
Fcer2a	7.34	5.87	8.81	0.0103	1	B-Cell Functions	Macrophage Functions
Zbp1	3.98	3.17	4.8	0.0108	1
Yy1	0.257	0.204	0.31	0.0108	1	T-Cell Functions
Cd276	1.76	1.37	2.14	0.0125	1	Interleukins	T-Cell Functions
Pml	3	2.32	3.68	0.013	1	Adhesion
Abca1	-1.81	-2.23	-1.39	0.0137	1	Transporter Functions
Pik3cg	-2.03	-2.52	-1.54	0.015	1	Cell Cycle	Cytokines
Ncam1	2.21	1.66	2.75	0.0154	1
Aire	6.55	4.93	8.18	0.0156	1
Irf1	3.06	2.28	3.84	0.0164	1	Adhesion	Transcription Factors
Gpr183	4.01	2.96	5.06	0.0173	1	B-Cell Functions
Ltb	0.257	0.189	0.325	0.0178	1	Apoptosis	TNF Superfamily
H2.DMb2	2.39	1.75	3.03	0.0182	1	Antigen Processing
Cebpb	-1.44	-1.84	-1.05	0.0186	1	T-Cell Functions	Transcription Factors
Oasl1	6.55	4.73	8.36	0.0195	1	Apoptosis	Cytokines
Cxcr5	2.72	1.94	3.5	0.0206	1	B-Cell Functions	Chemokines
Itgal	1.44	1.03	1.85	0.0208	1	Leukocyte Functions	T-Cell Functions	Transporter Functions
Ccl5	8.74	6.15	11.3	0.022	1	Cancer Progression	Chemokines	Dendritic Cell Functions	Macrophage Functions	NK Cell Functions	T-Cell Functions	Transporter Functions
Il19	0.489	0.342	0.635	0.0227	1	Cytokines	Interleukins
Itga4	1.63	1.12	2.13	0.0243	1	Adhesion	Leukocyte Functions
Smad2	-0.241	-0.316	-0.165	0.0246	1	Cancer Progression
Ncf4	1.55	1.06	2.04	0.0249	1	Cell Cycle	T-Cell Functions	Transporter Functions
C8a	3.07	2.08	4.06	0.026	1	Complement Pathway
Cd80	8.27	5.6	10.9	0.0262	1	T-Cell Functions
Slamf6	1.14	0.773	1.51	0.0262	1	NK Cell Functions
Cd19	1.48	1	1.96	0.0262	1	B-Cell Functions
Icosl	3.1	2.09	4.11	0.0264	1	Interferon	NK Cell Functions
Isg15	5.31	3.59	7.04	0.0264	1
Icam4	2.08	1.4	2.76	0.027	1	B-Cell Functions	Interleukins	T-Cell Functions
Csf2rb	5.08	3.37	6.78	0.0281	1	Cancer Progression	Cytokines
Gbp2b	2.91	1.92	3.9	0.0289	1
Il2rg	2.95	1.94	3.95	0.0292	1	Apoptosis	Interleukins	Leukocyte Functions
Entpd1	1.31	0.859	1.76	0.0295	1
Bid	0.532	0.348	0.716	0.0297	1	Apoptosis	Cell Cycle
Selplg	1.48	0.966	1.99	0.0299	1	Senescence
Ly9	1.56	1.02	2.1	0.03	1	Pathogen Response
Traf6	0.522	0.34	0.703	0.0302	1
Nod2	1.79	1.17	2.42	0.0303	1	Apoptosis	Interferon	T-Cell Functions
Blnk	0.936	0.6	1.27	0.032	1	B-Cell Functions
Alcam	2.65	1.69	3.6	0.0322	1	Adhesion
Il12a	3.99	2.52	5.46	0.0335	1	Cell Cycle	Cytokines	Interleukins	NK Cell Functions	T-Cell Functions
Tnfrsf8	3.54	2.2	4.87	0.0351	1	TNF Superfamily
Ebi3	4.2	2.61	5.79	0.0352	1	Cytokines	Interleukins
Ccl6	1.48	0.91	2.06	0.0368	1	Chemokines	Cytokines
Nfkbia	2.72	1.67	3.77	0.0369	1	Interferon	MHC class I & II	Transcription Factors
Il2rb	3.31	2	4.62	0.0383	1	B-Cell Functions	Cytokines	Interleukins	T-Cell Functions
Ido1	1.53	0.92	2.13	0.0387	1	Cytokines	Interleukins	T-Cell Functions
Slamf1	5.67	3.38	7.95	0.0398	1
Mapk1	0.326	0.194	0.458	0.0402	1
Gzmk	2.23	1.31	3.15	0.0414	1	Antigen Processing	Interferon	MHC class I & II	T-Cell Functions
Irf4	3.74	2.18	5.29	0.0423	1	Senescence	Transcription Factors
Psmb8	0.617	0.355	0.878	0.0438	1	Antigen Processing
Foxj1	1.7	0.976	2.43	0.0444	1	Interleukins	Leukocyte Functions	T-Cell Functions	Transcription Factors
Tnfrsf13b	1.6	0.91	2.28	0.0449	1	B-Cell Functions	T-Cell Functions	TNF Superfamily
Ccr7	5.59	3.17	8	0.0453	1	Antigen Processing	Chemokines	Interferon	Interleukins	Leukocyte Functions	Macrophage Functions	T-Cell Functions
Ifi27	4.85	2.74	6.95	0.0457	1	Interferon
Adora2a	6.5	3.67	9.34	0.0461	1	Apoptosis
Mx2	3.64	2.05	5.24	0.0463	1	Apoptosis	Cell Cycle	Senescence	Transcription Factors
Emr1	8.36	4.66	12.1	0.0474	1
Csf3r	0.753	0.418	1.09	0.048	1	Adhesion	Cytokines
Cd83	2.43	1.34	3.51	0.0482	1	B-Cell Functions	Dendritic Cell Functions	Interleukins	T-Cell Functions
Ciita	2.15	1.18	3.11	0.0485	1	Interferon	MHC class I & II	Transcription Factors
Cd7	1.61	0.884	2.33	0.0489	1	NK Cell Functions
Cfp	4.28	2.33	6.22	0.0497	1	Cancer Progression	Complement Pathway
Pycard	1.15	0.618	1.68	0.0515	1
Lta	1.36	0.73	1.99	0.0517	1	Cytokines	Pathogen Response	TNF Superfamily
Cxcl11	2.13	1.14	3.12	0.0519	1	Chemokines	Cytokines
Ccl3	-2.13	-3.13	-1.14	0.052	1	Chemokines	Cytokines	NK Cell Functions	T-Cell Functions	Transporter Functions
Litaf	1.02	0.542	1.49	0.0522	1	Apoptosis	Transporter Functions
Trem2	1.32	0.699	1.94	0.0532	1	Apoptosis	Cell Cycle	Senescence	T-Cell Functions
Txk	1.42	0.748	2.1	0.0538	1	Apoptosis	Cell Cycle
Ticam1	1.23	0.648	1.82	0.0538	1	Cytokines	Interleukins	TLR
Ccl25	0.669	0.352	0.986	0.0539	1	Chemokines	Cytokines	Leukocyte Functions
H2.Dma	2.05	1.07	3.02	0.0543	1
Ifit1	3.5	1.82	5.17	0.0548	1	Interferon
Ccnd3	-0.374	-0.555	-0.193	0.0561	1	Cell Cycle	T-Cell Functions
C1qb	1.01	0.519	1.5	0.0562	1	Complement Pathway
Ifi44l	2.77	1.4	4.15	0.0585	1	Apoptosis	Interferon
Ifih1	2.73	1.36	4.11	0.06	1	Interferon	Transporter Functions
Cd97	0.851	0.419	1.28	0.061	1	Adhesion
Il21r	1.8	0.874	2.72	0.0622	1	Cytokines
Runx3	1.43	0.696	2.17	0.0624	1
Ifnb1	1.75	0.841	2.65	0.0634	1	Cytokines	Interferon
Ccl26	2.75	1.32	4.18	0.0638	1	Chemokines	Cytokines
Il17ra	1.1	0.521	1.68	0.065	1	Cytokines	Interleukins
Nlrp3	1.4	0.665	2.14	0.0652	1	Antigen Processing	Interleukins	Transcription Factors	Transporter Functions
Ccrl2	3.64	1.72	5.56	0.0653	1	Chemokines
Bcl6	-2.38	-3.63	-1.12	0.0657	1	B-Cell Functions	T-Cell Functions	Transcription Factors
Slc11a1	1.26	0.593	1.93	0.0658	1	Transporter Functions
Tmem173	2.4	1.13	3.68	0.0658	1	Chemokines	Cytokines	Pathogen Response	T-Cell Functions	Transporter Functions
Cma1	2.13	0.969	3.29	0.0694	1	Cancer Progression	Interleukins	T-Cell Functions
H2.K1	1.33	0.601	2.05	0.0698	1	Antigen Processing	MHC class I & II	NK Cell Functions	T-Cell Functions
Psmb10	0.585	0.265	0.905	0.0699	1
H2.Ob	1.51	0.673	2.35	0.0718	1	Antigen Processing	MHC class I & II
Jam3	1.78	0.784	2.78	0.0728	1	Apoptosis	Pathogen Response	Transcription Factors
Jun	0.982	0.432	1.53	0.073	1	Adhesion	Apoptosis	Cancer Progression
Itgb3	1.11	0.485	1.73	0.0734	1	Adhesion
Tnfaip3	2.54	1.11	3.98	0.0735	1	Apoptosis	TNF Superfamily
Il7	3.39	1.47	5.3	0.074	1	B-Cell Functions	Cytokines	T-Cell Functions
Itgae	0.976	0.413	1.54	0.0767	1	Adhesion	Leukocyte Functions	T-Cell Functions
Ikbkb	0.667	0.282	1.05	0.0767	1	Apoptosis
Ly86	1.37	0.577	2.16	0.0771	1	Adhesion
Ly96	1.82	0.764	2.88	0.0776	1	B-Cell Functions	Cytokines	Dendritic Cell Functions	Transporter Functions
Pdcd1	1.62	0.68	2.56	0.0777	1	Apoptosis	T-Cell Functions
Marco	2.87	1.19	4.56	0.0792	1	Transporter Functions
Cxcl10	1.58	0.633	2.52	0.082	1	Chemokines	Cytokines	Leukocyte Functions
Ecsit	-0.296	-0.474	-0.118	0.0828	1	Transcription Factors
Cd70	3.89	1.55	6.24	0.0829	1	B-Cell Functions	Cytokines	TNF Superfamily
Spn	2.08	0.824	3.34	0.0834	1	Adhesion	Apoptosis	Cytokines	T-Cell Functions
Mapk3	0.446	0.173	0.72	0.0856	1	Apoptosis	T-Cell Functions
Il3	1.08	0.418	1.75	0.0857	1	Cytokines	Macrophage Functions
Fcgr3	2.7	1.04	4.36	0.0861	1	Antigen Processing	MHC class I & II	Transporter Functions
Casp1	0.788	0.296	1.28	0.0883	1	Cytokines	Interleukins	Microglial Functions
Aicda	1.04	0.388	1.7	0.089	1
Erbb2	1.64	0.606	2.67	0.0896	1	Cancer Progression	Cytokines
Irf5	0.697	0.255	1.14	0.0907	1	Interferon	Senescence	Transcription Factors
Cd47	2.35	0.854	3.85	0.0913	1	T-Cell Functions	Transporter Functions
Cxcl14	1.3	0.466	2.14	0.0927	1	Chemokines	Cytokines
Bcl2	2.24	0.791	3.68	0.0937	1	B-Cell Functions	T-Cell Functions	Transcription Factors
Ifi35	1.09	0.384	1.8	0.0943	1	Interferon
C3	0.351	0.122	0.579	0.095	1	Cancer Progression	Complement Pathway	Transporter Functions
Il12rb1	4.65	1.6	7.7	0.0961	1	B-Cell Functions	Cytokines	Interleukins	Macrophage Functions	T-Cell Functions	Transporter Functions
Nlrc5	1.38	0.474	2.28	0.0961	1	Apoptosis	Interleukins	Transcription Factors
Thbd	1.05	0.358	1.74	0.0966	1	Adhesion	T-Cell Functions
Elk1	1.47	0.501	2.43	0.0966	1	Transcription Factors
Cd274	0.965	0.329	1.6	0.0969	1	T-Cell Functions
Tgfbr1	-0.461	-0.765	-0.157	0.097	1	Apoptosis	Cancer Progression
Map2k1	0.684	0.232	1.14	0.0972	1
Camp	1.8	0.61	2.98	0.0973	1	Cancer Progression
Il18rap	0.906	0.308	1.51	0.0973	1	Apoptosis	Cytokines	Interleukins
Angpt2	2.54	0.852	4.23	0.0983	1	Adhesion	Cancer Progression
H2.Ab1	1.65	0.536	2.76	0.101	1	Antigen Processing	MHC class I & II	T-Cell Functions
Il4	1.91	0.62	3.21	0.101	1	Chemokines	Cytokines	Macrophage Functions	T-Cell Functions
Ctla4	1.23	0.396	2.07	0.102	1	B-Cell Functions	T-Cell Functions
Crebbp	0.872	0.277	1.47	0.103	1	Cancer Progression	T-Cell Functions	Transcription Factors
Ccl19	2.46	0.777	4.15	0.103	1	Chemokines	Cytokines	Dendritic Cell Functions	Leukocyte Functions	T-Cell Functions
Nt5e	2.43	0.762	4.09	0.104	1
H2.Ea.ps	1.78	0.555	3.01	0.105	1	Antigen Processing	Interleukins	MHC class I & II
Tnf	1.53	0.473	2.58	0.105	1	Apoptosis	B-Cell Functions
Cklf	0.291	0.0891	0.493	0.106	1	Chemokines	Cytokines	Leukocyte Functions	Macrophage Functions
Cd48	1.41	0.429	2.39	0.106	1	T-Cell Functions
Sigirr	1.07	0.326	1.82	0.106	1	Adhesion	Transporter Functions
Clu	1.43	0.431	2.42	0.107	1	Apoptosis	Cancer Progression	Transcription Factors
Tnfrsf1b	0.361	0.108	0.614	0.107	1	B-Cell Functions	Cytokines	T-Cell Functions	TNF Superfamily	Transcription Factors
Cd40	1.86	0.546	3.17	0.109	1	B-Cell Functions	Dendritic Cell Functions	T-Cell Functions	TNF Superfamily	Transcription Factors
Irf7	2.78	0.813	4.75	0.109	1	Interferon	Interleukins	T-Cell Functions	Transcription Factors
Cd74	1.52	0.441	2.59	0.11	1	Antigen Processing	B-Cell Functions	MHC class I & II	T-Cell Functions
Il25	2.46	0.711	4.2	0.11	1	Cytokines	Interleukins	T-Cell Functions
Lck	1.21	0.351	2.08	0.11	1	Apoptosis	Transporter Functions
Irak4	0.382	0.106	0.658	0.113	1	Interleukins	T-Cell Functions	Transcription Factors
Il17f	1.4	0.387	2.41	0.113	1	Cytokines
Casp3	1.36	0.376	2.35	0.114	1	Apoptosis	B-Cell Functions	Cell Cycle	T-Cell Functions
Snai1	2.09	0.563	3.61	0.115	1	Cytokines	T-Cell Functions
Il17a	2.21	0.574	3.84	0.118	1	Cytokines	Interleukins	T-Cell Functions
Jak1	0.979	0.254	1.7	0.118	1	Cytokines	Interleukins	T-Cell Functions
Cd180	-1.31	-2.29	-0.337	0.119	1
Muc1	1.13	0.282	1.99	0.121	1
Tnfsf8	1.57	0.386	2.76	0.122	1	Interleukins
Il6ra	1.43	0.344	2.52	0.123	1	Cytokines	Interleukins	T-Cell Functions
H2.DMb1	2.52	0.602	4.43	0.123	1	Antigen Processing	MHC class I & II
Tlr6	1.25	0.3	2.21	0.123	1	Chemokines	Interleukins	Microglial Functions	Pathogen Response	TLR
Il15ra	1.21	0.287	2.13	0.124	1	Chemokines	Cytokines	Interleukins	Leukocyte Functions
Il1rl1	1.89	0.443	3.34	0.125	1	Cytokines	Interleukins
Nfkb2	1.13	0.264	1.99	0.125	1	Macrophage Functions	Pathogen Response	TLR	Transcription Factors
Fyn	-0.593	-1.05	-0.135	0.126	1	Transporter Functions
Flt3	1.66	0.378	2.94	0.126	1	B-Cell Functions	Cytokines	T-Cell Functions
Lag3	3.53	0.804	6.26	0.126	1	Transporter Functions
Tgfb3	2.51	0.539	4.48	0.13	1	Apoptosis	Cancer Progression
C1qa	1.4	0.292	2.5	0.131	1	Complement Pathway
Hamp	1.68	0.347	3.02	0.132	1	T-Cell Functions
Ctsl	0.657	0.134	1.18	0.133	1
Lamp1	0.929	0.189	1.67	0.133	1
H2.Eb1	2.12	0.43	3.8	0.133	1	Antigen Processing	MHC class I & II	T-Cell Functions
Egr1	0.606	0.122	1.09	0.133	1	Interleukins	Senescence	T-Cell Functions	Transcription Factors
Atg12	0.502	0.101	0.902	0.134	1	Transporter Functions
Arg1	1.86	0.374	3.36	0.134	1
Ikbke	0.874	0.172	1.58	0.135	1	B-Cell Functions	Transcription Factors
Itgam	0.733	0.144	1.32	0.135	1	Adhesion	T-Cell Functions
Usp18	4.18	0.806	7.56	0.136	1	Adhesion	Leukocyte Functions	T-Cell Functions
Egfr	1.28	0.244	2.32	0.137	1	Apoptosis	Cancer Progression
Ifngr1	1.02	0.186	1.84	0.138	1	Interferon
Tnfsf15	4.44	0.812	8.06	0.139	1	Cytokines	T-Cell Functions	TNF Superfamily	Transcription Factors
Cdkn1a	2.29	0.416	4.17	0.139	1	B-Cell Functions	Cancer Progression	Cell Cycle	Senescence
Fez1	2.34	0.421	4.26	0.139	1	Transporter Functions
Fasl	2.06	0.367	3.75	0.14	1	Cytokines	T-Cell Functions	TNF Superfamily
Egr2	1.33	0.234	2.42	0.14	1	Transcription Factors
Jak3	1.15	0.196	2.1	0.142	1	Adhesion	Leukocyte Functions
Klrd1	1.61	0.264	2.97	0.144	1	NK Cell Functions
Tnfsf11	1.3	0.206	2.4	0.145	1	Apoptosis	Cytokines	TNF Superfamily
Maf	1.06	0.167	1.95	0.145	1	T-Cell Functions	Transcription Factors
Lcp1	0.995	0.151	1.84	0.147	1	T-Cell Functions
Rrad	1.59	0.24	2.94	0.147	1
Fpr2	1.4	0.207	2.6	0.148	1
Cd40lg	1.38	0.202	2.56	0.149	1	B-Cell Functions	Cytokines	Dendritic Cell Functions	Interleukins	MHC class I & II	T-Cell Functions	TNF Superfamily
Pnma1	1.05	0.146	1.96	0.151	1
Sele	2.21	0.299	4.13	0.152	1	Adhesion	Apoptosis	T-Cell Functions
Egr3	1.42	0.19	2.66	0.152	1	Apoptosis
Fas	2.32	0.293	4.35	0.154	1	B-Cell Functions	T-Cell Functions	Transporter Functions
Tnfrsf13c	1.77	0.22	3.32	0.155	1	T-Cell Functions	TNF Superfamily
Irak2	1.44	0.166	2.72	0.157	1	Cytokines	Interleukins	Transcription Factors
Cd5	1.51	0.17	2.85	0.158	1	Apoptosis	T-Cell Functions
H2.T23	1.85	0.202	3.51	0.159	1	Interferon	Macrophage Functions	NK Cell Functions
Creb5	1.59	0.173	3.02	0.159	1	Transcription Factors
Sh2b2	0.476	0.0515	0.9	0.159	1	NK Cell Functions
H2.M3	0.914	0.0974	1.73	0.159	1	Antigen Processing	Interleukins	MHC class I & II	T-Cell Functions
Stat3	1.17	0.124	2.23	0.16	1	B-Cell Functions	Cell Cycle	Interleukins	NK Cell Functions	T-Cell Functions
Csf2	2.96	0.308	5.61	0.16	1	Cytokines	Interleukins	Macrophage Functions	T-Cell Functions	Transporter Functions
Tnfsf4	2.18	0.222	4.13	0.161	1	Cytokines	T-Cell Functions	TNF Superfamily
Cxcr1	2.09	0.205	3.97	0.162	1	Chemokines	Cytokines	Dendritic Cell Functions	Interleukins
Cd8a	1.32	0.125	2.51	0.163	1	T-Cell Functions
Tgfb1	0.489	0.0451	0.934	0.163	1	Apoptosis	Cell Cycle	Cytokines	T-Cell Functions
Cd244	3.28	0.29	6.26	0.165	1	NK Cell Functions
Nefl	1.23	0.107	2.34	0.165	1	Apoptosis	Transporter Functions
Bst1	2.08	0.182	3.98	0.165	1
Cfh	1.16	0.0941	2.22	0.166	1	Complement Pathway
Cd79a	1.5	0.122	2.88	0.167	1	B-Cell Functions
Igll1	1.92	0.154	3.68	0.167	1	B-Cell Functions	Transcription Factors
Angpt1	2.2	0.176	4.23	0.167	1	Apoptosis	Cancer Progression
Foxp3	-0.135	-0.261	-0.00992	0.169	1	B-Cell Functions	Cytokines	Interleukins	T-Cell Functions	Transcription Factors
Hc	1.05	0.0699	2.02	0.171	1	Transcription Factors
Plau	1.39	0.0853	2.7	0.172	1	Apoptosis
Cd37	1.17	0.0633	2.28	0.174	1	B-Cell Functions
Nfkb1	0.872	0.0398	1.7	0.176	1	Transcription Factors
Lif	3.09	0.12	6.07	0.178	1
Tigit	2.06	0.0747	4.05	0.179	1
Tyk2	0.771	0.0268	1.52	0.179	1
Thbs1	2.21	0.0753	4.34	0.18	1	Cell Cycle	Macrophage Functions
Socs1	2.01	0.0608	3.97	0.181	1	T-Cell Functions
Cxcl15	2.12	0.0553	4.18	0.182	1	Cell Cycle	Chemokines	Cytokines	Interleukins
C2	2.1	0.0507	4.16	0.182	1	Complement Pathway
Tgfbr2	1.01	0.0198	2.01	0.184	1
Msln	2.43	0.0452	4.81	0.184	1
Cx3cr1	1.28	0.0153	2.55	0.186	1	Chemokines	Cytokines	Macrophage Functions	Microglial Functions
Tbk1	0.533	0.00615	1.06	0.186	1	Apoptosis	Interleukins	T-Cell Functions	Transcription Factors
Tnfsf18	1.03	0.0114	2.06	0.186	1	B-Cell Functions	Chemokines	Cytokines	Interleukins	T-Cell Functions	TNF Superfamily
Cxcl2	1.27	0.0107	2.53	0.187	1	Chemokines	Cytokines	Leukocyte Functions
Kit	3.62	-0.00993	7.25	0.19	1	Cytokines
Lcn2	1.56	-0.00781	3.13	0.19	1	T-Cell Functions	Transporter Functions
Mnx1	2.03	-0.0194	4.07	0.192	1
Ticam2	0.605	-0.00836	1.22	0.193	1	Cancer Progression
H2.Aa	2.66	-0.0489	5.38	0.194	1	Antigen Processing	Interferon	MHC class I & II	T-Cell Functions
Gzmm	1.01	-0.022	2.04	0.195	1
Cd86	1.99	-0.0437	4.02	0.195	1	B-Cell Functions	Dendritic Cell Functions	T-Cell Functions	TLR
Il17b	-0.881	-1.79	0.0264	0.197	1	Cytokines	Interleukins	Macrophage Functions
Tap1	1.82	-0.0571	3.69	0.198	1	Antigen Processing	MHC class I & II	Transporter Functions
Mapkapk2	0.704	-0.0235	1.43	0.198	1	Complement Pathway
Eng	1.5	-0.0502	3.06	0.198	1	Macrophage Functions
Itgax	2.49	-0.083	5.05	0.198	1	Adhesion	Cell Cycle	Leukocyte Functions
Fap	1.16	-0.0393	2.35	0.198	1	Cancer Progression
Cd8b1	2.62	-0.113	5.35	0.201	1	T-Cell Functions
Ccl27a	1.45	-0.0642	2.96	0.201	1	Cytokines
Il10ra	2.9	-0.132	5.94	0.202	1	B-Cell Functions	Cytokines	Interleukins
Klra4	1.06	-0.0499	2.17	0.202	1	Adhesion	NK Cell Functions
C3ar1	1.5	-0.0721	3.07	0.202	1	Cancer Progression	Complement Pathway	Macrophage Functions
Prf1	0.77	-0.0382	1.58	0.203	1
Lyve1	2.47	-0.133	5.07	0.204	1	Transporter Functions
Map3k7	1.22	-0.0685	2.5	0.205	1
Dock9	1.1	-0.066	2.26	0.206	1
Itch	0.25	-0.0151	0.515	0.206	1	Adhesion	Apoptosis	T-Cell Functions
Irgm2	1.01	-0.0622	2.09	0.206	1
Tnfrsf14	1.26	-0.0843	2.61	0.208	1	Apoptosis	TNF Superfamily
Batf	0.595	-0.0403	1.23	0.208	1	Transcription Factors
Vim	1.44	-0.0991	2.97	0.208	1	Adhesion	Cancer Progression
Tap2	1.33	-0.1	2.75	0.21	1	Antigen Processing	MHC class I & II
Il1b	1.26	-0.0951	2.61	0.21	1	Cytokines	Interleukins	T-Cell Functions
Card9	2.17	-0.174	4.52	0.211	1	Interleukins	Transcription Factors
Icam1	1.54	-0.124	3.2	0.211	1	Adhesion
Cdh1	1.99	-0.168	4.15	0.212	1	Cancer Progression	Transcription Factors
Smpd3	0.588	-0.0521	1.23	0.214	1	Cell Cycle
Apoe	0.381	-0.0349	0.796	0.214	1	Apoptosis	Cancer Progression	Transporter Functions
Itgb4	1.22	-0.12	2.56	0.216	1	Cytokines	Interleukins	T-Cell Functions
Cd28	1.13	-0.117	2.38	0.218	1	B-Cell Functions	Interleukins	T-Cell Functions
Lyn	0.348	-0.036	0.732	0.218	1	Adhesion	Transporter Functions
Ifnl2	1.32	-0.151	2.79	0.221	1	Cytokines	Senescence
Havcr2	1.71	-0.196	3.61	0.221	1	Chemokines	Complement Pathway	Cytokines	Leukocyte Functions	Macrophage Functions
Pecam1	1.31	-0.156	2.77	0.222	1
Timd4	1.02	-0.122	2.16	0.222	1	B-Cell Functions	Chemokines	Interleukins	TLR
Ctsg	1.78	-0.216	3.77	0.223	1
Gfi1	1.04	-0.132	2.21	0.224	1	Interleukins	T-Cell Functions	TLR	Transcription Factors
Ikzf2	1.05	-0.136	2.23	0.225	1	B-Cell Functions	Cytokines	Dendritic Cell Functions	Interleukins	MHC class I & II	Pathogen Response	T-Cell Functions	Transcription Factors
Ifitm1	1.52	-0.21	3.26	0.227	1	Interferon
Itga2	2.02	-0.279	4.32	0.227	1	Adhesion	Leukocyte Functions
Prdm1	2.34	-0.327	5.01	0.228	1	Apoptosis	B-Cell Functions	Senescence	Transporter Functions
Cd4	1.5	-0.213	3.22	0.228	1	B-Cell Functions	T-Cell Functions
Mapk14	-0.266	-0.575	0.0422	0.233	1	Apoptosis	Cell Cycle	Interleukins	Transcription Factors
Nfatc2	1.21	-0.196	2.61	0.234	1	Transcription Factors
Ikzf1	-0.247	-0.534	0.0404	0.234	1	T-Cell Functions
Il5	1.85	-0.312	4.02	0.235	1	B-Cell Functions	Chemokines	Cytokines	Interleukins	Pathogen Response	T-Cell Functions
Pou2af1	-0.881	-1.91	0.149	0.235	1	T-Cell Functions	Transcription Factors
Ccl8	1.44	-0.247	3.12	0.236	1	Cancer Progression	Chemokines	Cytokines
Il3ra	0.45	-0.0776	0.979	0.237	1	Cytokines
Anp32b	-0.342	-0.748	0.063	0.24	1	Cell Cycle
Ccr6	2.99	-0.556	6.53	0.24	1	Chemokines	T-Cell Functions
Chuk	0.131	-0.0245	0.286	0.241	1
Tfe3	0.694	-0.131	1.52	0.241	1	Transcription Factors
Colec12	2.12	-0.404	4.65	0.241	1	Transporter Functions
St6gal1	0.372	-0.0741	0.819	0.244	1	Cytokines	T-Cell Functions	Transcription Factors
Cxcr3	4.1	-0.827	9.02	0.245	1	Chemokines	Cytokines	T-Cell Functions
Klra6	1.05	-0.215	2.32	0.245	1	Adhesion	NK Cell Functions
Tapbp	1.31	-0.272	2.89	0.246	1	Interferon	Pathogen Response	TLR
Socs3	1.82	-0.391	4.03	0.248	1	Adhesion
Cd6	-0.635	-1.41	0.137	0.248	1	Adhesion
Col4a1	0.505	-0.109	1.12	0.249	1	Cancer Progression
Cd63	1.45	-0.321	3.21	0.25	1	Adhesion
Chit1	1.32	-0.294	2.93	0.25	1
Cd163	1.79	-0.401	3.99	0.25	1	Cancer Progression
Tlr1	0.906	-0.209	2.02	0.252	1	Leukocyte Functions	TLR
Fcgr2b	0.551	-0.131	1.23	0.254	1	Antigen Processing	B-Cell Functions	Interleukins	MHC class I & II	Transporter Functions
Cd2	0.657	-0.158	1.47	0.255	1	NK Cell Functions	T-Cell Functions
F12	2.07	-0.499	4.63	0.255	1
Thy1	1.34	-0.329	3.02	0.256	1	B-Cell Functions	Chemokines	Interleukins	Pathogen Response	TLR	Transcription Factors	Transporter Functions
Cd164	0.454	-0.116	1.02	0.259	1	Adhesion
Cd3g	1.26	-0.35	2.86	0.265	1	Apoptosis	T-Cell Functions	Transporter Functions
Ctss	1.22	-0.347	2.78	0.267	1
Rorc	2.2	-0.631	5.03	0.267	1	T-Cell Functions	Transcription Factors
Ncr1	1.32	-0.383	3.03	0.268	1
Cxcl13	1.96	-0.569	4.48	0.268	1	B-Cell Functions	Chemokines	Cytokines	T-Cell Functions
Tnfrsf9	1.57	-0.465	3.6	0.27	1	Apoptosis	Cytokines	TNF Superfamily
Il1rn	1.54	-0.466	3.54	0.271	1	Cytokines	Interleukins	T-Cell Functions
Cd96	1.61	-0.496	3.72	0.273	1	Adhesion	NK Cell Functions
Pla2g1b	0.854	-0.265	1.97	0.273	1	Adhesion	Senescence
Btla	1.12	-0.351	2.6	0.274	1	B-Cell Functions	T-Cell Functions
Card11	2.26	-0.707	5.23	0.274	1	B-Cell Functions	Cytokines	Interleukins	T-Cell Functions	Transcription Factors
Axl	1.85	-0.577	4.27	0.274	1	NK Cell Functions	Transporter Functions
Kdr	2.4	-0.752	5.55	0.274	1	NK Cell Functions
Tnfrsf11b	1.14	-0.362	2.64	0.275	1	Adhesion	Apoptosis	TNF Superfamily
Cd68	1.9	-0.625	4.43	0.278	1
Mapk8	0.295	-0.0993	0.689	0.28	1	Interleukins	TLR
Oas3	1.11	-0.374	2.59	0.28	1
Mefv	1.38	-0.468	3.22	0.281	1	Adhesion	Apoptosis	NK Cell Functions	Transporter Functions
Cmklr1	1.71	-0.582	3.99	0.281	1	Chemokines	Interleukins	Macrophage Functions	Transcription Factors
Arg2	2.35	-0.804	5.5	0.282	1
Cxcl12	2.3	-0.791	5.39	0.282	1	Chemokines	Cytokines	Leukocyte Functions	T-Cell Functions	Transporter Functions
Cd59b	1.34	-0.47	3.15	0.284	1	Apoptosis	Complement Pathway	T-Cell Functions
Relb	1.02	-0.364	2.41	0.285	1	Pathogen Response	T-Cell Functions
Gbp5	2.52	-0.905	5.95	0.286	1	Interferon
Gata3	1.64	-0.597	3.87	0.287	1	T-Cell Functions	Transcription Factors
Cd27	1.14	-0.422	2.7	0.289	1	B-Cell Functions	T-Cell Functions	TNF Superfamily
Ifnar1	0.513	-0.202	1.23	0.295	1	Cytokines	Interferon
Masp2	0.394	-0.157	0.946	0.296	1	Interferon	Interleukins	Transcription Factors
Csf3	0.853	-0.342	2.05	0.297	1	Cytokines
Fn1	1.35	-0.542	3.25	0.297	1	Adhesion	Apoptosis
Cd81	0.962	-0.388	2.31	0.297	1	B-Cell Functions
Ifna2	2.24	-0.902	5.38	0.297	1	Cytokines	Interferon
Ikbkg	0.574	-0.233	1.38	0.298	1	B-Cell Functions	NK Cell Functions	T-Cell Functions	Transcription Factors
Itk	0.996	-0.405	2.4	0.298	1	Chemokines	Cytokines	T-Cell Functions
Cybb	1.62	-0.66	3.89	0.299	1	Transporter Functions
Ccl17	-0.57	-1.38	0.237	0.3	1	Chemokines	Cytokines
Cd44	2.35	-0.98	5.67	0.301	1	Cancer Progression	Cytokines	Transporter Functions
C5ar1	1.45	-0.612	3.51	0.302	1	Chemokines	Complement Pathway
Plaur	4.51	-1.91	10.9	0.302	1	Apoptosis	Cell Cycle	MHC class I & II
Irak3	0.654	-0.281	1.59	0.304	1	Cytokines	Interleukins
Cd3d	-0.696	-1.7	0.303	0.305	1	T-Cell Functions
Itga1	1.96	-0.874	4.8	0.308	1	Adhesion	B-Cell Functions	Leukocyte Functions
A2m	1.94	-0.864	4.74	0.308	1	Complement Pathway	Interleukins
Mef2c	0.145	-0.0651	0.354	0.309	1
Tlr2	0.718	-0.323	1.76	0.309	1	Chemokines	Interleukins	Pathogen Response	TLR	Transcription Factors	Transporter Functions
Flt3l	0.787	-0.361	1.93	0.311	1	Cytokines	NK Cell Functions
Il15	2.02	-0.959	5	0.315	1	NK Cell Functions
Sbno2	1.19	-0.566	2.95	0.315	1	Cancer Progression	Interleukins	Leukocyte Functions
H2.D1	0.908	-0.433	2.25	0.316	1	Antigen Processing	MHC class I & II	T-Cell Functions
Il27	0.927	-0.443	2.3	0.316	1	B-Cell Functions	T-Cell Functions
Itga2b	1.02	-0.496	2.53	0.318	1	Adhesion	Leukocyte Functions
Amica1	0.66	-0.322	1.64	0.318	1	Adhesion	Transporter Functions
Il1r1	2.21	-1.09	5.52	0.319	1	B-Cell Functions	Cytokines	Interleukins
Pmch	1.23	-0.606	3.07	0.319	1
Fut7	1.07	-0.526	2.67	0.319	1	Leukocyte Functions	T-Cell Functions
Saa1	1.37	-0.682	3.43	0.321	1	Macrophage Functions
Mr1	0.75	-0.38	1.88	0.323	1
Ltf	-0.928	-2.33	0.473	0.324	1	Pathogen Response
Ddx60	0.984	-0.51	2.48	0.326	1
Cxcl9	1.59	-0.828	4.01	0.326	1	Chemokines	Cytokines
Ms4a2	2.26	-1.18	5.69	0.327	1	Cytokines
Psmb7	0.378	-0.199	0.954	0.328	1	Antigen Processing
Nos2	-0.358	-0.905	0.189	0.328	1
Atm	1.13	-0.605	2.86	0.33	1	Apoptosis	B-Cell Functions	Cell Cycle	Senescence
C1s1	1.59	-0.856	4.04	0.33	1	Complement Pathway
Ccl28	2.86	-1.54	7.26	0.331	1	Chemokines	Cytokines
Icos	1.11	-0.608	2.84	0.332	1	T-Cell Functions
Icam2	-0.369	-0.942	0.204	0.334	1	Adhesion
Dusp4	1.16	-0.643	2.96	0.335	1
Ptgs2	1.71	-0.952	4.38	0.335	1	B-Cell Functions	Cytokines	T-Cell Functions
Il23r	2.28	-1.27	5.83	0.335	1	Apoptosis	Cytokines	Interleukins
Ifitm2	1.16	-0.651	2.97	0.336	1	Cytokines	Interferon
Spink5	1.8	-1.01	4.61	0.336	1	Adhesion	Apoptosis	T-Cell Functions
Myd88	0.808	-0.454	2.07	0.336	1	Adhesion	NK Cell Functions
Klra17	1.73	-0.975	4.43	0.337	1	NK Cell Functions
Ms4a1	1.38	-0.779	3.54	0.337	1	B-Cell Functions
Mmp9	1.27	-0.718	3.25	0.337	1	Transcription Factors
Pvr	0.941	-0.538	2.42	0.339	1	Adhesion	NK Cell Functions	T-Cell Functions
Chil3	1.45	-0.838	3.75	0.34	1
Crp	-0.504	-1.3	0.292	0.341	1	Complement Pathway	Macrophage Functions	Transporter Functions
Klrb1c	0.908	-0.53	2.35	0.341	1	NK Cell Functions
Mst1r	1.11	-0.664	2.88	0.345	1	Apoptosis	Cell Cycle
Ccr5	1.91	-1.15	4.97	0.346	1	Chemokines	Cytokines	Dendritic Cell Functions	Macrophage Functions	T-Cell Functions	Transporter Functions
Ccl7	0.657	-0.4	1.71	0.347	1	Cancer Progression	Chemokines	Cytokines	NK Cell Functions	T-Cell Functions
Il13ra1	1.22	-0.745	3.19	0.347	1	Cytokines
Cfi	0.76	-0.464	1.98	0.348	1	Complement Pathway
Il1rl2	1.03	-0.63	2.68	0.348	1	Cytokines	Interleukins
Elane	1.3	-0.802	3.41	0.349	1	Chemokines	Cytokines	Interleukins	Leukocyte Functions
Ctsw	1.36	-0.851	3.58	0.351	1
Cxcl5	1.17	-0.727	3.06	0.351	1	Chemokines	Cytokines	Leukocyte Functions
Itgb2	0.702	-0.442	1.85	0.352	1	Leukocyte Functions	Macrophage Functions	Transporter Functions
Cxcr6	2.37	-1.53	6.28	0.355	1	Chemokines
Klra1	1.99	-1.28	5.26	0.355	1	NK Cell Functions
Clec4a2	1.11	-0.716	2.93	0.356	1
F2rl1	0.999	-0.652	2.65	0.357	1	Cytokines	Leukocyte Functions
Glycam1	1.71	-1.13	4.56	0.359	1	Adhesion
Notch1	0.97	-0.643	2.58	0.36	1	Adhesion
Ccl1	-1.64	-4.36	1.09	0.36	1	Chemokines	Cytokines
Klra7	-1.66	-4.41	1.1	0.361	1
Cd36	-0.414	-1.11	0.279	0.362	1	Cancer Progression	Transcription Factors	Transporter Functions
Stat6	0.409	-0.278	1.1	0.363	1	Cytokines	T-Cell Functions	Transcription Factors
Clec7a	0.865	-0.591	2.32	0.364	1	Leukocyte Functions	Transporter Functions
Tnfrsf4	0.602	-0.412	1.62	0.365	1	Apoptosis	T-Cell Functions	TNF Superfamily	Transcription Factors
Akt3	1.01	-0.698	2.72	0.366	1	Cancer Progression	Transporter Functions
Zap70	1.18	-0.822	3.19	0.367	1
Ccl20	1.73	-1.21	4.66	0.368	1	Chemokines	Cytokines
Masp1	1.94	-1.37	5.25	0.369	1	Complement Pathway
Il13	1.35	-0.991	3.69	0.376	1	B-Cell Functions	Cytokines	Interleukins	T-Cell Functions
Lrp1	1.57	-1.16	4.3	0.377	1
Cfb	1.03	-0.761	2.81	0.377	1	Complement Pathway
Bst2	1.38	-1.03	3.8	0.379	1
C8g	0.814	-0.61	2.24	0.379	1	Complement Pathway	Transporter Functions
Klrk1	1.1	-0.83	3.04	0.38	1	Interleukins	MHC class I & II	NK Cell Functions	T-Cell Functions
Tnfsf13	1.41	-1.09	3.92	0.384	1	B-Cell Functions	Cytokines	T-Cell Functions	TNF Superfamily
Dll4	0.657	-0.507	1.82	0.384	1	Cancer Progression
Il7r	0.865	-0.671	2.4	0.385	1	Cytokines	Interleukins	T-Cell Functions
Cyld	0.609	-0.477	1.69	0.386	1	Apoptosis	Cell Cycle	Transcription Factors
Cdh5	1.08	-0.842	2.99	0.386	1	Adhesion
Dmbt1	1.59	-1.25	4.44	0.387	1	Transporter Functions
Irf3	-0.32	-0.894	0.253	0.387	1	Interleukins	T-Cell Functions	TLR	Transcription Factors
Mill2	0.768	-0.615	2.15	0.39	1	Adhesion	Apoptosis	Cancer Progression
Psen2	-0.459	-1.29	0.373	0.393	1	Cancer Progression
Ifit2	0.57	-0.466	1.61	0.394	1	Interferon
Jak2	0.682	-0.561	1.93	0.395	1	B-Cell Functions	Cytokines	Interleukins	T-Cell Functions
Psmd7	-0.104	-0.295	0.0859	0.395	1	Apoptosis	Pathogen Response
Hif1a	0.223	-0.184	0.63	0.396	1	Apoptosis	Pathogen Response	Transcription Factors
Il6	1.6	-1.33	4.52	0.397	1	Chemokines	Cytokines	Interleukins
Ccr2	1.59	-1.33	4.52	0.397	1	Cancer Progression	Chemokines	Cytokines	Dendritic Cell Functions	Interleukins	Macrophage Functions	T-Cell Functions
Il1a	1.99	-1.68	5.66	0.399	1	Chemokines	Interleukins	Macrophage Functions	Pathogen Response	T-Cell Functions	Transporter Functions
Ccr1	2.07	-1.77	5.91	0.401	1	Chemokines	Cytokines	Dendritic Cell Functions	Leukocyte Functions	Transporter Functions
Cd84	0.859	-0.735	2.45	0.402	1	Adhesion
Spp1	0.292	-0.253	0.838	0.403	1
Dpp4	1.62	-1.4	4.64	0.404	1	B-Cell Functions	T-Cell Functions
Il22ra2	1.21	-1.05	3.46	0.405	1	Cytokines	Interleukins	Macrophage Functions	NK Cell Functions	T-Cell Functions
Cr2	0.69	-0.603	1.98	0.405	1	B-Cell Functions	Complement Pathway	Dendritic Cell Functions
Klra27	1.46	-1.3	4.23	0.408	1	NK Cell Functions
Cd38	1.84	-1.67	5.35	0.412	1	Apoptosis	B-Cell Functions
Pdgfrb	0.773	-0.703	2.25	0.413	1	Adhesion	Leukocyte Functions	Transporter Functions
Defb1	1.45	-1.32	4.23	0.413	1
Cd22	1.38	-1.26	4.03	0.414	1	Adhesion	B-Cell Functions
Tgfb2	0.768	-0.703	2.24	0.414	1	Apoptosis	T-Cell Functions
Lbp	1.79	-1.64	5.22	0.414	1	Apoptosis	B-Cell Functions	T-Cell Functions
Tnfsf12	-1.09	-3.18	1	0.414	1	Cytokines	TNF Superfamily
Abcb1a	1.33	-1.23	3.9	0.415	1	Cell Cycle	Transporter Functions
Tek	0.95	-0.876	2.78	0.415	1	Transcription Factors
Il34	0.987	-0.92	2.89	0.417	1	B-Cell Functions	Chemokines	Cytokines	Interleukins	Macrophage Functions	T-Cell Functions	Transcription Factors	Transporter Functions
Il5ra	1.28	-1.19	3.75	0.417	1	Cytokines	Interleukins
Il17rb	1.41	-1.32	4.15	0.418	1	Chemokines	Cytokines	Interleukins	Macrophage Functions	T-Cell Functions
Pvrl2	0.867	-0.811	2.54	0.418	1	Apoptosis	Interleukins	Transcription Factors
Il18r1	0.726	-0.685	2.14	0.419	1	Cytokines	Interleukins	T-Cell Functions
Tnfsf13b	0.62	-0.585	1.82	0.42	1	Apoptosis	Cytokines	T-Cell Functions	TNF Superfamily
Msr1	1.38	-1.31	4.07	0.42	1	Macrophage Functions	Transporter Functions
Gzmb	1.24	-1.18	3.67	0.421	1	Apoptosis	T-Cell Functions
Tnfrsf11a	1.1	-1.05	3.26	0.421	1	Apoptosis	TNF Superfamily
Rora	2.07	-1.97	6.11	0.421	1	Apoptosis	Cell Cycle	T-Cell Functions
Bax	0.347	-0.332	1.02	0.422	1	Apoptosis	Transporter Functions
Tnfrsf10b	0.997	-0.955	2.95	0.422	1	Cytokines	Interleukins	TNF Superfamily	Transcription Factors
Cxcl1	1.39	-1.35	4.12	0.425	1	Chemokines	Cytokines	Transporter Functions
Sh2d1b1	-1.39	-4.14	1.37	0.428	1	Chemokines	Cytokines	Transcription Factors
C4b	1.17	-1.16	3.5	0.429	1	Complement Pathway
C6	-0.831	-2.5	0.838	0.432	1	Apoptosis	Complement Pathway
Il9	0.835	-0.846	2.52	0.433	1	Chemokines
H60a	1.05	-1.07	3.17	0.436	1
Map4k2	0.201	-0.207	0.609	0.436	1	Apoptosis	B-Cell Functions	T-Cell Functions	Transcription Factors
Tnfrsf18	0.789	-0.813	2.39	0.436	1	Cytokines	Interleukins	Pathogen Response	TNF Superfamily
Il11	1.27	-1.31	3.85	0.437	1	Cytokines	Interleukins	NK Cell Functions
Klra5	-1.14	-3.45	1.18	0.438	1	Adhesion	NK Cell Functions
Map3k5	0.931	-0.968	2.83	0.438	1	Apoptosis	T-Cell Functions	TLR
Atf2	0.148	-0.159	0.456	0.444	1	Transcription Factors
C8b	0.896	-0.963	2.75	0.444	1	Complement Pathway
Klra20	1.73	-1.86	5.32	0.445	1	NK Cell Functions
Siglec1	1.12	-1.2	3.44	0.445	1
Myc	0.523	-0.564	1.61	0.445	1	Chemokines	Cytokines	Interleukins	TLR	Transporter Functions
Ptgdr2	1.37	-1.49	4.24	0.446	1
Ythdf2	0.23	-0.251	0.711	0.448	1	T-Cell Functions	Transcription Factors
Lamp2	0.738	-0.808	2.28	0.448	1	Chemokines	Leukocyte Functions	Macrophage Functions	Transporter Functions
Cd79b	0.694	-0.764	2.15	0.449	1	B-Cell Functions
Tlr9	1.14	-1.26	3.53	0.451	1	T-Cell Functions	Transporter Functions
Col3a1	1.49	-1.66	4.63	0.452	1	Adhesion	Cancer Progression	Cytokines
Cd53	0.732	-0.817	2.28	0.452	1
Rel	0.452	-0.51	1.41	0.455	1	Interleukins	Pathogen Response	Transcription Factors
Cx3cl1	1.01	-1.15	3.17	0.455	1	Chemokines	Cytokines	Macrophage Functions
Tnfrsf1a	1.65	-1.88	5.18	0.456	1	TNF Superfamily
Klra2	2.01	-2.3	6.33	0.457	1	NK Cell Functions
Fcgr4	1.02	-1.17	3.21	0.457	1	T-Cell Functions
Map2k2	0.0955	-0.109	0.3	0.458	1	Apoptosis
Klra15	1.21	-1.4	3.83	0.458	1	NK Cell Functions
Lyz2	0.572	-0.658	1.8	0.458	1	Adhesion	Cell Cycle	Senescence	Transporter Functions
Hsd11b1	1.36	-1.6	4.33	0.462	1
Prkcd	-0.63	-2	0.739	0.462	1	Cell Cycle	Cytokines	Macrophage Functions	TLR	Transporter Functions
Cdk1	-0.369	-1.17	0.433	0.463	1	Apoptosis	Cell Cycle
Nup107	-0.236	-0.753	0.28	0.465	1	Transporter Functions
H2.Q2	2.13	-2.52	6.77	0.465	1	Antigen Processing	MHC class I & II	T-Cell Functions
Tab1	-0.22	-0.703	0.262	0.465	1	Cell Cycle	Transcription Factors
Trp53	-0.147	-0.472	0.178	0.469	1	Apoptosis	Cancer Progression	Senescence	Transcription Factors
Ceacam1	0.859	-1.04	2.76	0.47	1	Cancer Progression
Ilf3	-0.299	-0.97	0.371	0.474	1	Apoptosis	B-Cell Functions	Interleukins
Slamf7	0.713	-0.89	2.32	0.475	1	Antigen Processing	Transporter Functions
Il2	1.23	-1.54	4.01	0.476	1	B-Cell Functions	Cytokines	Interleukins	NK Cell Functions	T-Cell Functions
Il22	0.706	-0.905	2.32	0.481	1	Chemokines
Il24	0.929	-1.19	3.05	0.481	1	Cytokines	Interleukins	T-Cell Functions
Igf2r	0.595	-0.767	1.96	0.482	1
Bmi1	0.596	-0.768	1.96	0.482	1	B-Cell Functions	Senescence
Il23a	1.29	-1.67	4.24	0.483	1	Cytokines	Interleukins	Leukocyte Functions
Gpi1	-0.149	-0.491	0.193	0.484	1	Apoptosis	Cytokines
CD209e	1.09	-1.43	3.62	0.485	1
F13a1	1.21	-1.6	4.02	0.486	1
Map2k4	0.209	-0.275	0.692	0.487	1	Apoptosis
Abcg1	0.256	-0.338	0.851	0.487	1	Transporter Functions
Sell	0.534	-0.706	1.77	0.488	1	Adhesion	Leukocyte Functions
Clec5a	1.21	-1.61	4.04	0.488	1	Apoptosis	Cytokines
Osm	1.16	-1.54	3.85	0.489	1	Transcription Factors
Cd55	0.683	-0.914	2.28	0.49	1	Complement Pathway
Xcl1	0.811	-1.09	2.71	0.491	1	Chemokines	Cytokines
Psen1	0.334	-0.455	1.12	0.494	1	Leukocyte Functions	T-Cell Functions
Fos	0.356	-0.485	1.2	0.494	1	Pathogen Response	Transcription Factors
Runx1	0.32	-0.439	1.08	0.495	1	Apoptosis	Cell Cycle	Interferon	Transcription Factors
Nfatc4	0.688	-0.942	2.32	0.495	1	Transcription Factors
Il13ra2	0.526	-0.734	1.79	0.499	1	Cytokines	Interleukins	NK Cell Functions	T-Cell Functions
Stat2	0.541	-0.755	1.84	0.499	1	Transcription Factors
App	0.968	-1.35	3.29	0.5	1	Apoptosis	Cell Cycle	Transporter Functions
Cd200	0.461	-0.653	1.57	0.502	1
Il1rapl2	1.9	-2.7	6.51	0.503	1	Chemokines	Cytokines	Interleukins	Macrophage Functions	Transporter Functions
Il16	-0.159	-0.547	0.228	0.505	1	Cytokines
Tdo2	0.514	-0.743	1.77	0.507	1	Adhesion	Apoptosis	Cancer Progression
Igf1r	0.831	-1.2	2.86	0.507	1	Apoptosis	Transporter Functions
Ccl9	0.554	-0.808	1.92	0.509	1	Chemokines	Cytokines
Mertk	0.637	-0.93	2.2	0.509	1	Adhesion	Apoptosis	Transporter Functions
Cfd	0.637	-0.93	2.2	0.509	1	Complement Pathway
Reps1	-0.0622	-0.216	0.0919	0.512	1
Cd1d2	1.61	-2.37	5.59	0.512	1	Antigen Processing	Interleukins	T-Cell Functions
Mbl2	0.742	-1.11	2.6	0.515	1	Adhesion
Fcer1g	1.04	-1.56	3.64	0.516	1	Antigen Processing	Interleukins	MHC class I & II	Transporter Functions
Rag1	0.887	-1.34	3.11	0.516	1	Cytokines	Interleukins	T-Cell Functions	Transcription Factors
Cxcl3	1.39	-2.09	4.87	0.517	1	Chemokines	Cytokines
Bcl10	0.231	-0.35	0.813	0.517	1	B-Cell Functions	Interleukins	T-Cell Functions	Transcription Factors
Cd46	0.602	-0.913	2.12	0.518	1	Cancer Progression	Complement Pathway
Epsti1	1.19	-1.83	4.21	0.52	1
Serping1	0.492	-0.756	1.74	0.521	1	B-Cell Functions	Cytokines
Smn1	0.168	-0.258	0.594	0.521	1	Cancer Progression	Transcription Factors
Il10	0.543	-0.841	1.93	0.522	1
Pparg	1.36	-2.12	4.84	0.524	1	Chemokines
Hspb2	0.976	-1.53	3.48	0.524	1	Antigen Processing	Leukocyte Functions	T-Cell Functions	Transcription Factors	Transporter Functions
Rela	0.13	-0.209	0.47	0.531	1	Antigen Processing	Dendritic Cell Functions	T-Cell Functions	Transcription Factors
Ifi44	0.657	-1.07	2.38	0.533	1	Interferon
Mpo	-0.704	-2.57	1.17	0.537	1	Antigen Processing	MHC class I & II
Rsad2	1.13	-1.89	4.15	0.539	1	Transcription Factors
Ctsh	0.815	-1.36	2.99	0.54	1	Apoptosis	MHC class I & II	T-Cell Functions
Lrrn3	-1	-3.7	1.7	0.543	1	Cytokines	Interleukins	TNF Superfamily
Ccr9	0.963	-1.64	3.57	0.544	1	Chemokines	Cytokines
Klra3	0.996	-1.74	3.73	0.55	1	Adhesion	NK Cell Functions
Ccr3	0.429	-0.754	1.61	0.551	1	Cancer Progression	Chemokines	Cytokines	T-Cell Functions
S100b	1.25	-2.2	4.7	0.552	1	Adhesion	Cytokines	Macrophage Functions
Il4ra	0.707	-1.25	2.66	0.552	1	B-Cell Functions	Cytokines	Interleukins	T-Cell Functions	Transcription Factors
Ltbr	1.04	-1.84	3.92	0.552	1	Transporter Functions
Il11ra1	0.68	-1.2	2.56	0.553	1	Cell Cycle	Cytokines	Interleukins	NK Cell Functions	Pathogen Response	T-Cell Functions
Usp9y	-1.11	-4.19	1.97	0.553	1
Klrc2	-0.891	-3.39	1.6	0.556	1
Gzma	0.753	-1.37	2.88	0.559	1	Apoptosis
Cspg4	0.818	-1.49	3.13	0.56	1	Cancer Progression
Tfeb	0.348	-0.636	1.33	0.56	1	Transporter Functions
Atg16l1	0.253	-0.469	0.975	0.563	1	Transporter Functions
Il21	0.807	-1.51	3.12	0.565	1	Cytokines	Interleukins
Itga5	0.791	-1.49	3.07	0.567	1	Adhesion	Apoptosis	Leukocyte Functions
Fcgr1	0.922	-1.74	3.59	0.568	1	Antigen Processing	MHC class I & II	Transporter Functions
Pik3cd	0.418	-0.794	1.63	0.569	1	Apoptosis
Tie1	0.941	-1.79	3.67	0.569	1	Interleukins	T-Cell Functions
Traf3	0.849	-1.62	3.32	0.57	1	Cytokines	Interleukins	T-Cell Functions	TLR	Transcription Factors
Stat4	0.559	-1.09	2.2	0.574	1	Cytokines	T-Cell Functions	Transcription Factors
Hcst	0.213	-0.417	0.843	0.576	1
Ambp	0.365	-0.73	1.46	0.581	1	Transporter Functions
Cd3eap	-0.328	-1.33	0.673	0.586	1
Atf1	0.246	-0.508	1	0.588	1	Transcription Factors
Vhl	0.166	-0.344	0.677	0.588	1	Cancer Progression
Traf2	0.105	-0.218	0.428	0.589	1	Apoptosis	Cytokines	TLR	Transcription Factors
C1qbp	0.176	-0.364	0.715	0.589	1	Complement Pathway
Ifna4	0.778	-1.62	3.17	0.589	1	Interferon	T-Cell Functions
Il18	0.499	-1.04	2.04	0.59	1	T-Cell Functions
Inpp5d	0.275	-0.575	1.12	0.591	1	Cytokines	Pathogen Response	TLR	Transcription Factors
Lilra5	0.594	-1.26	2.45	0.595	1	Apoptosis
Cd207	0.855	-1.83	3.55	0.597	1
Cd9	-0.212	-0.881	0.456	0.597	1	Adhesion
Ep300	0.419	-0.91	1.75	0.6	1	Apoptosis	Transcription Factors
Klrc1	0.698	-1.52	2.92	0.601	1
Tpsab1	0.45	-0.984	1.88	0.601	1
Ifng	1.16	-2.54	4.86	0.602	1	Chemokines	Cytokines	Interleukins	Pathogen Response	Senescence	T-Cell Functions	Transporter Functions
Lamp3	0.796	-1.76	3.35	0.604	1
Cd33	0.637	-1.42	2.69	0.605	1	Adhesion
Tlr7	0.763	-1.73	3.25	0.609	1	Interleukins	Pathogen Response	TLR
Dusp6	0.61	-1.39	2.61	0.61	1	Apoptosis
Ccr4	0.91	-2.07	3.89	0.61	1	Chemokines	T-Cell Functions
Vegfc	1.12	-2.55	4.78	0.611	1	Cancer Progression
Mpped1	0.825	-1.94	3.58	0.617	1
Col1a1	0.936	-2.22	4.09	0.62	1	Cancer Progression	Transporter Functions
Mavs	0.233	-0.568	1.03	0.626	1	Complement Pathway	Transporter Functions
Cd34	0.999	-2.43	4.43	0.626	1	Cancer Progression	Interleukins	Leukocyte Functions	Transcription Factors
Pou2f2	0.778	-1.92	3.47	0.628	1	Cytokines	Macrophage Functions	Transcription Factors	Transporter Functions
Nfatc3	0.21	-0.521	0.94	0.63	1	Cytokines	Interleukins	Senescence	T-Cell Functions	Transcription Factors
Cd99	0.613	-1.54	2.77	0.633	1
Lgals3	0.937	-2.36	4.24	0.634	1	Cytokines
Ulbp1	0.315	-0.807	1.44	0.637	1
Ccl2	0.496	-1.28	2.27	0.638	1	Chemokines	Cytokines	Interleukins	Macrophage Functions	NK Cell Functions	Pathogen Response	T-Cell Functions
Cd160	0.886	-2.28	4.05	0.639	1	MHC class I & II
Pdcd1lg2	0.657	-1.7	3.02	0.64	1
Il1rap	0.431	-1.13	2	0.643	1	Cytokines	Interleukins
Gpr44	0.733	-1.94	3.41	0.645	1	T-Cell Functions
Creb1	0.212	-0.563	0.987	0.645	1	Transcription Factors
Itga6	0.271	-0.721	1.26	0.646	1	Adhesion
Pax5	0.426	-1.16	2.01	0.651	1	T-Cell Functions
Hck	0.575	-1.59	2.73	0.654	1
Cxcr2	0.78	-2.16	3.72	0.655	1	Chemokines	Cytokines	Interleukins
C7	0.427	-1.2	2.06	0.658	1	Complement Pathway
Cd247	0.631	-1.82	3.08	0.663	1	NK Cell Functions	T-Cell Functions
Tlr8	1.15	-3.36	5.66	0.666	1	Chemokines	Interleukins	TLR	Transcription Factors	Transporter Functions
Ltk	-0.197	-0.974	0.579	0.668	1	Apoptosis
Cmpk2	-0.443	-2.19	1.3	0.669	1
Ets1	-0.0853	-0.422	0.251	0.669	1	Apoptosis	Cell Cycle	Senescence	Transcription Factors
Fcer1a	0.457	-1.36	2.27	0.67	1	Interleukins	Macrophage Functions
Tnfrsf12a	-0.408	-2.04	1.23	0.673	1	B-Cell Functions	TNF Superfamily
Hmgb1	-0.268	-1.35	0.809	0.674	1	Senescence
Klrb1	0.518	-1.62	2.65	0.681	1	NK Cell Functions
Cxcl16	0.683	-2.14	3.51	0.682	1	Chemokines	Cytokines	Interferon
Clec4n	0.683	-2.14	3.51	0.682	1	Cytokines
Twist1	0.617	-1.94	3.18	0.683	1	Cytokines	Interleukins	T-Cell Functions
Ifit3	0.287	-0.906	1.48	0.684	1	Interferon
Mapk11	0.194	-0.629	1.02	0.69	1	Senescence	Transporter Functions
Ripk2	0.26	-0.847	1.37	0.691	1	Macrophage Functions	T-Cell Functions	Transcription Factors
Nod1	-0.35	-1.85	1.15	0.693	1	Antigen Processing	Cytokines	Interleukins	Microglial Functions	Transcription Factors
Il12rb2	-0.403	-2.18	1.38	0.701	1	Cytokines	Interferon	T-Cell Functions
Tnfrsf17	0.526	-1.82	2.87	0.703	1	TNF Superfamily
Xcr1	0.678	-2.37	3.73	0.706	1
H2.Q10	0.661	-2.34	3.66	0.708	1	Antigen Processing	MHC class I & II
Pdgfc	0.591	-2.14	3.32	0.712	1
Abl1	0.244	-0.904	1.39	0.717	1	Apoptosis	Cell Cycle	Senescence
C1ra	0.272	-1.01	1.55	0.718	1	Complement Pathway
Tfrc	0.27	-1.05	1.59	0.726	1	B-Cell Functions	Cell Cycle	Chemokines	Cytokines	Dendritic Cell Functions	Senescence	T-Cell Functions
C9	0.693	-2.7	4.09	0.728	1	Apoptosis	Complement Pathway
Birc5	-0.319	-1.9	1.26	0.731	1	Apoptosis	Cell Cycle	Cytokines
Mrc1	0.204	-0.818	1.23	0.734	1	Adhesion	Cancer Progression
Cd1d1	0.443	-1.78	2.66	0.734	1	Antigen Processing	Interleukins	Macrophage Functions	MHC class I & II	T-Cell Functions
Ccr8	0.643	-2.61	3.9	0.736	1	Chemokines
Sh2d1a	-0.22	-1.35	0.905	0.738	1	Interferon	NK Cell Functions
Csf1	-0.298	-1.83	1.23	0.739	1	Cytokines	Macrophage Functions	Transporter Functions
Slc7a11	0.335	-1.38	2.06	0.739	1	Cancer Progression
Il22ra1	0.378	-1.57	2.33	0.74	1	Cytokines	Interleukins
Cd200r1	0.526	-2.21	3.26	0.742	1	B-Cell Functions
Tbx21	0.487	-2.07	3.04	0.745	1	T-Cell Functions	Transcription Factors
Mcam	0.304	-1.3	1.91	0.746	1	Apoptosis	B-Cell Functions	Transcription Factors
Zfp13	0.35	-1.51	2.21	0.747	1
Ptprc	0.187	-0.818	1.19	0.75	1	NK Cell Functions	T-Cell Functions
Map3k1	0.313	-1.37	2	0.751	1	Apoptosis
Bcl2l1	0.138	-0.637	0.913	0.76	1	Apoptosis	Cytokines
Smad4	-0.0987	-0.656	0.459	0.762	1	Cancer Progression
Mfge8	0.456	-2.13	3.04	0.763	1	B-Cell Functions	Cytokines	Transporter Functions
Atg10	0.236	-1.12	1.59	0.765	1	Transporter Functions
Hras	0.191	-0.934	1.32	0.771	1	Cancer Progression
Blk	0.171	-0.841	1.18	0.772	1	B-Cell Functions
Ccl12	0.532	-2.67	3.74	0.776	1	Chemokines	Cytokines
Raet1	-0.114	-0.807	0.578	0.777	1
Ada	-0.0664	-0.477	0.344	0.781	1	Adhesion	B-Cell Functions	T-Cell Functions
Txnip	0.212	-1.13	1.55	0.786	1	T-Cell Functions
Pla2g6	0.198	-1.07	1.47	0.789	1
Serpinb2	0.433	-2.38	3.25	0.791	1	Complement Pathway
Vegfa	0.205	-1.13	1.54	0.792	1	Cancer Progression
Cd14	-0.29	-2.2	1.62	0.794	1	Cytokines	Pathogen Response	Transporter Functions
Il6st	0.246	-1.37	1.87	0.794	1	B-Cell Functions	Cytokines	Interleukins	T-Cell Functions
Klra21	-0.158	-1.21	0.898	0.798	1	NK Cell Functions
Pin1	0.124	-0.712	0.959	0.799	1
Smad3	0.183	-1.05	1.42	0.8	1	Cancer Progression	Transcription Factors
Cd3e	-0.296	-2.31	1.72	0.8	1	Interferon	Interleukins	T-Cell Functions
Ppbp	-0.28	-2.24	1.68	0.805	1	B-Cell Functions
Il12b	-0.259	-2.08	1.56	0.806	1	Cytokines	Interleukins	NK Cell Functions	T-Cell Functions
Rps6	0.169	-1.02	1.36	0.807	1
Cxcr4	-0.131	-1.11	0.844	0.816	1	Chemokines	Cytokines	Dendritic Cell Functions	T-Cell Functions	Transporter Functions
Ifna1	0.305	-2.05	2.66	0.823	1	Cytokines	Interferon
Ewsr1	0.0847	-0.591	0.76	0.829	1
Anxa1	0.289	-2.22	2.8	0.842	1	Cell Cycle	T-Cell Functions	Transporter Functions
Cyfip2	-0.156	-1.55	1.24	0.846	1	Adhesion	Apoptosis
Tnfsf14	-0.109	-1.1	0.883	0.849	1	Apoptosis	Cytokines	TNF Superfamily
Syt17	0.365	-2.98	3.71	0.85	1	Transporter Functions
Ifnar2	0.212	-1.74	2.16	0.851	1	Cytokines	Pathogen Response	T-Cell Functions
Cmah	0.13	-1.1	1.36	0.855	1	Transporter Functions
Ccl21a	-0.256	-2.68	2.17	0.855	1	Chemokines
Atg7	-0.0484	-0.508	0.411	0.855	1	Apoptosis	Transporter Functions
Ccl24	-0.22	-2.42	1.98	0.862	1	Chemokines	Cytokines
Mx1	-0.267	-2.94	2.41	0.863	1
Ccl11	-0.296	-3.35	2.76	0.867	1	Cancer Progression	Chemokines	Cytokines	T-Cell Functions
Tnfsf10	0.113	-1.08	1.3	0.87	1	Cytokines	T-Cell Functions	Transporter Functions
Tlr3	-0.156	-1.86	1.55	0.875	1	Chemokines	Interleukins	Pathogen Response	T-Cell Functions	TLR
Eomes	0.183	-1.89	2.26	0.879	1	Interferon	T-Cell Functions	Transcription Factors
Vwf	-0.152	-1.91	1.61	0.881	1	Apoptosis
Ubc	0.139	-1.52	1.8	0.885	1	Interferon	Macrophage Functions	NK Cell Functions
Tlr5	-0.039	-0.51	0.432	0.886	1	Interleukins	Microglial Functions	Pathogen Response	T-Cell Functions	TLR
Ccl4	0.122	-1.42	1.66	0.891	1	Chemokines	Cytokines	Leukocyte Functions	NK Cell Functions	Transporter Functions
Fadd	-0.0438	-0.652	0.565	0.901	1	Apoptosis	Interferon	Interleukins
Tollip	0.00874	-0.116	0.134	0.903	1	Apoptosis	Cytokines	Interleukins	T-Cell Functions	Transcription Factors
Stat5b	0.076	-1.06	1.21	0.908	1	B-Cell Functions	Interleukins	Leukocyte Functions	Macrophage Functions	T-Cell Functions	Transporter Functions
Tirap	-0.0987	-1.63	1.43	0.911	1	Interleukins	Macrophage Functions	TLR
Xbp1	-0.0625	-1.06	0.931	0.913	1	Chemokines	Cytokines	T-Cell Functions
Mif	0.0784	-1.19	1.35	0.915	1	NK Cell Functions	T-Cell Functions
Tlr4	-0.0625	-1.13	1	0.919	1	Interleukins	TLR
Mme	0.0722	-1.19	1.33	0.921	1	Cytokines
Itgb1	-0.115	-2.13	1.9	0.921	1	Leukocyte Functions	NK Cell Functions	T-Cell Functions	Transcription Factors	Transporter Functions
Trem1	-0.0929	-1.8	1.61	0.925	1
Btk	0.0194	-0.34	0.379	0.925	1	Apoptosis
Epcam	0.0815	-1.43	1.59	0.925	1
Il2ra	-0.039	-0.779	0.701	0.927	1	Cytokines	Interleukins	NK Cell Functions
Nrp1	-0.0593	-1.43	1.31	0.94	1	B-Cell Functions
Nfatc1	-0.0217	-0.57	0.527	0.945	1	Cytokines	T-Cell Functions	Transcription Factors
Prkce	-0.0542	-1.53	1.42	0.949	1	Apoptosis	Leukocyte Functions	T-Cell Functions	Transporter Functions
Oas2	-0.0888	-2.52	2.34	0.95	1
Casp8	0.0355	-0.967	1.04	0.951	1	Apoptosis	Cancer Progression	Macrophage Functions
Csf1r	-0.113	-3.56	3.33	0.955	1	Chemokines	Cytokines	Macrophage Functions
Tal1	0.0387	-1.51	1.59	0.965	1
Atg5	-0.0221	-0.995	0.951	0.968	1	Apoptosis	Transporter Functions
Irf8	-0.0212	-1.04	0.994	0.971	1	Interferon
Psma2	0.0183	-1.03	1.07	0.976	1	T-Cell Functions
H2.Q1	0.0257	-1.66	1.71	0.979	1	Antigen Processing	B-Cell Functions	MHC class I & II
Irak1	-0.00689	-0.701	0.687	0.986	1	Cytokines	Interleukins	TLR	Transcription Factors
S100a8	0.0257	-3.36	3.41	0.989	1	Apoptosis	Cytokines
Tmed1	0.0022	-1.25	1.26	0.998	1	Apoptosis	Interferon	Transcription Factors
Gtf3c1	-0.000102	-1.57	1.57	1	1	Transcription Factors

## Sheet: Suppl Table 3
Supplemental Table 3. Differentially Expressed Genes in A20 tlr4 ko cells treated with GLA-AF (ratio of GLA/control PBS)
	Log2 fold change	Lower confidence limit	Upper confidence limit	P-value	FDR	Gene.set1	Gene.set2	Gene.set3	Gene.set4	Gene.set5	Gene.set6	Gene.set7	Gene.set8
Cma1	1.06	1.04	1.08	0.000101	0.545	Cancer Progression	Interleukins	T-Cell Functions
Cd163	0.615	0.567	0.664	0.00161	1	Cancer Progression
Tnfrsf1a	1.06	0.953	1.17	0.00271	1	TNF Superfamily
Pycard	-0.245	-0.277	-0.213	0.00439	1
Clec7a	-1.86	-2.12	-1.59	0.00521	1	Leukocyte Functions	Transporter Functions
C2	0.924	0.783	1.07	0.00606	1	Complement Pathway
Ifna4	1.16	0.972	1.35	0.00691	1	Interferon	T-Cell Functions
Igf1r	1.3	1.07	1.54	0.00814	1	Apoptosis	Transporter Functions
Cd70	0.805	0.645	0.964	0.0101	1	B-Cell Functions	Cytokines	TNF Superfamily
Ifi44	0.881	0.698	1.06	0.011	1	Interferon
Arg2	0.623	0.49	0.756	0.0116	1
Nod1	0.72	0.553	0.886	0.0136	1	Antigen Processing	Cytokines	Interleukins	Microglial Functions	Transcription Factors
Cr2	0.334	0.255	0.413	0.0143	1	B-Cell Functions	Complement Pathway	Dendritic Cell Functions
Klrc1	1.6	1.19	2	0.0164	1
Pik3cd	0.157	0.116	0.198	0.0175	1	Apoptosis
Cd84	0.372	0.269	0.475	0.0194	1	Adhesion
H2.Q10	0.479	0.345	0.613	0.0198	1	Antigen Processing	MHC class I & II
Tyk2	0.151	0.103	0.199	0.0255	1
Il13ra1	-1.49	-1.97	-1	0.0267	1	Cytokines
Ccl20	1.42	0.948	1.88	0.0272	1	Chemokines	Cytokines
Cx3cl1	0.436	0.287	0.585	0.0291	1	Chemokines	Cytokines	Macrophage Functions
Tfeb	0.12	0.0777	0.163	0.031	1	Transporter Functions
Osm	1.06	0.67	1.45	0.0337	1	Transcription Factors
Mapk11	1.05	0.658	1.44	0.0344	1	Senescence	Transporter Functions
Tal1	1.11	0.694	1.52	0.0345	1
Nos2	0.509	0.318	0.7	0.0347	1
Ifna1	1.12	0.698	1.54	0.0349	1	Cytokines	Interferon
Mill2	1.33	0.819	1.85	0.0366	1	Adhesion	Apoptosis	Cancer Progression
Selplg	-0.158	-0.221	-0.0956	0.0385	1	Senescence
F13a1	1.29	0.775	1.8	0.0387	1
Ccr9	0.827	0.486	1.17	0.0414	1	Chemokines	Cytokines
Ccl27a	0.362	0.209	0.516	0.0438	1	Cytokines
Cd3d	0.748	0.414	1.08	0.0481	1	T-Cell Functions
Kdr	0.39	0.215	0.564	0.0483	1	NK Cell Functions
Usp18	0.64	0.352	0.928	0.0489	1	Adhesion	Leukocyte Functions	T-Cell Functions
Glycam1	1.73	0.936	2.52	0.0504	1	Adhesion
Mef2c	0.195	0.105	0.285	0.051	1
Il1rl1	-0.575	-0.842	-0.308	0.052	1	Cytokines	Interleukins
Gata3	1.17	0.625	1.72	0.0523	1	T-Cell Functions	Transcription Factors
Mertk	0.916	0.476	1.36	0.0552	1	Adhesion	Apoptosis	Transporter Functions
Cxcl11	0.952	0.494	1.41	0.0553	1	Chemokines	Cytokines
Il15	0.84	0.416	1.26	0.0605	1	NK Cell Functions
C3ar1	0.79	0.384	1.2	0.0623	1	Cancer Progression	Complement Pathway	Macrophage Functions
Zap70	0.729	0.348	1.11	0.0642	1
Klra27	0.936	0.438	1.43	0.0664	1	NK Cell Functions
Cxcr2	1.16	0.526	1.8	0.0699	1	Chemokines	Cytokines	Interleukins
Ccl4	1.15	0.517	1.77	0.0702	1	Chemokines	Cytokines	Leukocyte Functions	NK Cell Functions	Transporter Functions
Cd38	0.836	0.375	1.3	0.0707	1	Apoptosis	B-Cell Functions
Pdcd1lg2	1.15	0.504	1.81	0.0737	1
Anxa1	1.47	0.608	2.32	0.0788	1	Cell Cycle	T-Cell Functions	Transporter Functions
Creb1	0.0855	0.035	0.136	0.08	1	Transcription Factors
Cd160	0.903	0.36	1.45	0.0825	1	MHC class I & II
Cd40lg	0.594	0.23	0.959	0.0854	1	B-Cell Functions	Cytokines	Dendritic Cell Functions	Interleukins	MHC class I & II	T-Cell Functions	TNF Superfamily
Tap2	0.291	0.104	0.478	0.0927	1	Antigen Processing	MHC class I & II
Abcg1	-0.271	-0.451	-0.092	0.0974	1	Transporter Functions
Tgfb2	0.686	0.229	1.14	0.0988	1	Apoptosis	T-Cell Functions
Il18rap	0.234	0.0767	0.392	0.1	1	Apoptosis	Cytokines	Interleukins
Klra5	0.566	0.178	0.953	0.104	1	Adhesion	NK Cell Functions
Ifi44l	1.71	0.533	2.88	0.104	1	Apoptosis	Interferon
Ebi3	0.962	0.297	1.63	0.105	1	Cytokines	Interleukins
Rps6	0.201	0.0589	0.343	0.109	1
Klrb1	0.805	0.227	1.38	0.112	1	NK Cell Functions
Tlr3	0.805	0.226	1.38	0.113	1	Chemokines	Interleukins	Pathogen Response	T-Cell Functions	TLR
Klrb1c	1	0.275	1.73	0.114	1	NK Cell Functions
Clu	1.17	0.304	2.04	0.118	1	Apoptosis	Cancer Progression	Transcription Factors
Pdcd1	0.486	0.125	0.847	0.119	1	Apoptosis	T-Cell Functions
Cd96	1.02	0.245	1.8	0.123	1	Adhesion	NK Cell Functions
Il12rb2	0.305	0.0725	0.537	0.124	1	Cytokines	Interferon	T-Cell Functions
Ccl7	0.715	0.166	1.26	0.125	1	Cancer Progression	Chemokines	Cytokines	NK Cell Functions	T-Cell Functions
Dock9	0.193	0.0443	0.341	0.126	1
Fap	-0.849	-1.5	-0.194	0.126	1	Cancer Progression
Itga1	0.208	0.0398	0.377	0.136	1	Adhesion	B-Cell Functions	Leukocyte Functions
Bst1	0.755	0.143	1.37	0.137	1
A2m	0.805	0.146	1.46	0.139	1	Complement Pathway	Interleukins
Il19	0.268	0.0483	0.488	0.139	1	Cytokines	Interleukins
Ccl9	-0.501	-0.912	-0.0899	0.139	1	Chemokines	Cytokines
Il17f	1.37	0.22	2.52	0.145	1	Cytokines
Saa1	0.708	0.108	1.31	0.147	1	Macrophage Functions
Ms4a2	0.373	0.0557	0.691	0.148	1	Cytokines
Il3	0.245	0.0352	0.455	0.149	1	Cytokines	Macrophage Functions
Cd1d1	0.512	0.0712	0.953	0.151	1	Antigen Processing	Interleukins	Macrophage Functions	MHC class I & II	T-Cell Functions
Hamp	0.494	0.0601	0.928	0.155	1	T-Cell Functions
Itga2b	0.889	0.101	1.68	0.158	1	Adhesion	Leukocyte Functions
Blk	0.423	0.0477	0.799	0.158	1	B-Cell Functions
Irak1	0.201	0.0192	0.382	0.163	1	Cytokines	Interleukins	TLR	Transcription Factors
F2rl1	0.39	0.0347	0.744	0.164	1	Cytokines	Leukocyte Functions
Lcp1	0.0741	0.00641	0.142	0.165	1	T-Cell Functions
Irak4	0.217	0.0181	0.417	0.166	1	Interleukins	T-Cell Functions	Transcription Factors
Ido1	1.37	0.0722	2.67	0.174	1	Cytokines	Interleukins	T-Cell Functions
Xcl1	0.512	0.0217	1	0.177	1	Chemokines	Cytokines
Tnfrsf9	0.49	0.0171	0.962	0.179	1	Apoptosis	Cytokines	TNF Superfamily
Fcgr4	0.547	0.0158	1.08	0.181	1	T-Cell Functions
Traf6	0.0842	0.00216	0.166	0.182	1
Nod2	0.643	0.0154	1.27	0.182	1	Apoptosis	Interferon	T-Cell Functions
Cd5	1.05	0.0206	2.08	0.184	1	Apoptosis	T-Cell Functions
Casp1	-0.0205	-0.0407	-0.00036	0.184	1	Cytokines	Interleukins	Microglial Functions
H2.DMb2	0.0963	0.00141	0.191	0.185	1	Antigen Processing
Arg1	0.854	0.00806	1.7	0.186	1
Cdkn1a	0.27	-0.000701	0.54	0.19	1	B-Cell Functions	Cancer Progression	Cell Cycle	Senescence
Csf2	0.22	-0.0027	0.442	0.192	1	Cytokines	Interleukins	Macrophage Functions	T-Cell Functions	Transporter Functions
Serpinb2	1.22	-0.0302	2.47	0.196	1	Complement Pathway
Ifih1	0.473	-0.0122	0.958	0.196	1	Interferon	Transporter Functions
Eomes	0.873	-0.024	1.77	0.197	1	Interferon	T-Cell Functions	Transcription Factors
Fut7	1.1	-0.0674	2.26	0.206	1	Leukocyte Functions	T-Cell Functions
Egr2	0.708	-0.0459	1.46	0.207	1	Transcription Factors
Ccr2	0.438	-0.0301	0.906	0.208	1	Cancer Progression	Chemokines	Cytokines	Dendritic Cell Functions	Interleukins	Macrophage Functions	T-Cell Functions
Fn1	1.1	-0.08	2.27	0.209	1	Adhesion	Apoptosis
Klra3	1.1	-0.082	2.28	0.21	1	Adhesion	NK Cell Functions
S100b	0.805	-0.0635	1.67	0.211	1	Adhesion	Cytokines	Macrophage Functions
Cd14	0.805	-0.0635	1.67	0.211	1	Cytokines	Pathogen Response	Transporter Functions
Cd22	-0.457	-0.953	0.0387	0.212	1	Adhesion	B-Cell Functions
Tirap	0.254	-0.0228	0.53	0.214	1	Interleukins	Macrophage Functions	TLR
Pax5	0.15	-0.0135	0.314	0.214	1	T-Cell Functions
Tmed1	0.324	-0.03	0.677	0.215	1	Apoptosis	Interferon	Transcription Factors
Cd59b	0.255	-0.0249	0.535	0.216	1	Apoptosis	Complement Pathway	T-Cell Functions
Tnfsf14	1.3	-0.14	2.75	0.219	1	Apoptosis	Cytokines	TNF Superfamily
Tlr8	0.718	-0.0779	1.51	0.219	1	Chemokines	Interleukins	TLR	Transcription Factors	Transporter Functions
Il9	-1.03	-2.19	0.119	0.221	1	Chemokines
Ccl28	0.994	-0.119	2.11	0.222	1	Chemokines	Cytokines
Cmpk2	0.646	-0.0774	1.37	0.222	1
Plaur	0.258	-0.0351	0.551	0.227	1	Apoptosis	Cell Cycle	MHC class I & II
Irak3	-0.168	-0.36	0.0242	0.229	1	Cytokines	Interleukins
C6	0.805	-0.12	1.73	0.23	1	Apoptosis	Complement Pathway
Il23a	0.851	-0.134	1.84	0.233	1	Cytokines	Interleukins	Leukocyte Functions
Ltbr	0.617	-0.102	1.34	0.234	1	Transporter Functions
Lgals3	1.17	-0.194	2.54	0.235	1	Cytokines
Inpp5d	0.244	-0.043	0.531	0.238	1	Cytokines	Pathogen Response	TLR	Transcription Factors
Lck	0.186	-0.0335	0.405	0.239	1	Apoptosis	Transporter Functions
Psmb8	0.0706	-0.0131	0.154	0.24	1	Antigen Processing
Plau	-0.403	-0.883	0.0767	0.241	1	Apoptosis
Itga4	0.254	-0.0496	0.558	0.243	1	Adhesion	Leukocyte Functions
Mnx1	1.22	-0.251	2.69	0.246	1
Cd74	0.0714	-0.0156	0.158	0.249	1	Antigen Processing	B-Cell Functions	MHC class I & II	T-Cell Functions
Btla	0.0677	-0.015	0.15	0.25	1	B-Cell Functions	T-Cell Functions
Ikbke	0.528	-0.122	1.18	0.252	1	B-Cell Functions	Transcription Factors
Irak2	0.289	-0.0675	0.645	0.253	1	Cytokines	Interleukins	Transcription Factors
Cxcr3	0.369	-0.0874	0.826	0.254	1	Chemokines	Cytokines	T-Cell Functions
Ifi35	0.0727	-0.0179	0.163	0.257	1	Interferon
Mme	0.451	-0.114	1.02	0.258	1	Cytokines
Lyn	0.15	-0.039	0.339	0.26	1	Adhesion	Transporter Functions
Klra7	0.644	-0.176	1.46	0.264	1
Timd4	0.353	-0.097	0.803	0.264	1	B-Cell Functions	Chemokines	Interleukins	TLR
Ccl12	-0.988	-2.26	0.28	0.266	1	Chemokines	Cytokines
Csf3r	0.778	-0.222	1.78	0.267	1	Adhesion	Cytokines
H2.Q1	1.32	-0.377	3.02	0.267	1	Antigen Processing	B-Cell Functions	MHC class I & II
Il12rb1	0.673	-0.203	1.55	0.271	1	B-Cell Functions	Cytokines	Interleukins	Macrophage Functions	T-Cell Functions	Transporter Functions
Il24	1.1	-0.333	2.53	0.272	1	Cytokines	Interleukins	T-Cell Functions
Klrg1	0.11	-0.0338	0.254	0.272	1	MHC class I & II	NK Cell Functions
Ccr6	-0.61	-1.41	0.19	0.274	1	Chemokines	T-Cell Functions
Il11ra1	0.255	-0.0858	0.595	0.28	1	Cell Cycle	Cytokines	Interleukins	NK Cell Functions	Pathogen Response	T-Cell Functions
Cxcl5	0.742	-0.267	1.75	0.286	1	Chemokines	Cytokines	Leukocyte Functions
Cxcr1	0.851	-0.313	2.02	0.288	1	Chemokines	Cytokines	Dendritic Cell Functions	Interleukins
Ccl2	0.784	-0.293	1.86	0.29	1	Chemokines	Cytokines	Interleukins	Macrophage Functions	NK Cell Functions	Pathogen Response	T-Cell Functions
Atf1	-0.0708	-0.168	0.0265	0.29	1	Transcription Factors
Thy1	1.07	-0.407	2.55	0.292	1	B-Cell Functions	Chemokines	Interleukins	Pathogen Response	TLR	Transcription Factors	Transporter Functions
Pvr	0.909	-0.35	2.17	0.293	1	Adhesion	NK Cell Functions	T-Cell Functions
Erbb2	-0.564	-1.35	0.221	0.294	1	Cancer Progression	Cytokines
Prf1	-1.1	-2.63	0.432	0.295	1
Cd3g	1.11	-0.445	2.67	0.297	1	Apoptosis	T-Cell Functions	Transporter Functions
Cd247	0.529	-0.218	1.28	0.3	1	NK Cell Functions	T-Cell Functions
Tnfsf13b	0.499	-0.209	1.21	0.301	1	Apoptosis	Cytokines	T-Cell Functions	TNF Superfamily
Vegfc	0.378	-0.16	0.917	0.302	1	Cancer Progression
Il22	-0.537	-1.3	0.229	0.303	1	Chemokines
Il7r	1.26	-0.542	3.06	0.304	1	Cytokines	Interleukins	T-Cell Functions
Klra1	0.729	-0.314	1.77	0.304	1	NK Cell Functions
Itgae	0.466	-0.202	1.13	0.305	1	Adhesion	Leukocyte Functions	T-Cell Functions
Cd27	-0.912	-2.22	0.4	0.306	1	B-Cell Functions	T-Cell Functions	TNF Superfamily
Mcam	0.608	-0.272	1.49	0.309	1	Apoptosis	B-Cell Functions	Transcription Factors
Lamp3	-0.438	-1.08	0.199	0.31	1
Egfr	0.547	-0.25	1.34	0.311	1	Apoptosis	Cancer Progression
Gzmk	0.805	-0.373	1.98	0.312	1	Antigen Processing	Interferon	MHC class I & II	T-Cell Functions
Csf1r	1.03	-0.477	2.53	0.313	1	Chemokines	Cytokines	Macrophage Functions
Ccl25	0.146	-0.0679	0.36	0.313	1	Chemokines	Cytokines	Leukocyte Functions
Cd1d2	-1.01	-2.51	0.477	0.314	1	Antigen Processing	Interleukins	T-Cell Functions
Btk	0.0978	-0.0463	0.242	0.315	1	Apoptosis
Tnfsf10	-0.207	-0.511	0.0981	0.315	1	Cytokines	T-Cell Functions	Transporter Functions
Il10	0.252	-0.124	0.628	0.319	1
Tcf7	0.958	-0.473	2.39	0.32	1	Cancer Progression
Pin1	0.505	-0.249	1.26	0.32	1
Il12b	-0.695	-1.74	0.345	0.32	1	Cytokines	Interleukins	NK Cell Functions	T-Cell Functions
Dmbt1	1.52	-0.76	3.8	0.321	1	Transporter Functions
Il23r	0.401	-0.202	1	0.322	1	Apoptosis	Cytokines	Interleukins
Fcer1a	0.314	-0.166	0.794	0.329	1	Interleukins	Macrophage Functions
Rel	0.0941	-0.0516	0.24	0.333	1	Interleukins	Pathogen Response	Transcription Factors
Ccl6	0.638	-0.352	1.63	0.334	1	Chemokines	Cytokines
Nefl	0.394	-0.226	1.01	0.339	1	Apoptosis	Transporter Functions
Lcn2	0.395	-0.23	1.02	0.341	1	T-Cell Functions	Transporter Functions
Il17rb	0.797	-0.466	2.06	0.342	1	Chemokines	Cytokines	Interleukins	Macrophage Functions	T-Cell Functions
Il7	-0.646	-1.67	0.379	0.342	1	B-Cell Functions	Cytokines	T-Cell Functions
Ep300	0.108	-0.0647	0.282	0.344	1	Apoptosis	Transcription Factors
Masp1	-0.521	-1.36	0.316	0.347	1	Complement Pathway
Tgfb1	0.0933	-0.0571	0.244	0.348	1	Apoptosis	Cell Cycle	Cytokines	T-Cell Functions
Traf2	0.0972	-0.0596	0.254	0.348	1	Apoptosis	Cytokines	TLR	Transcription Factors
Slc7a11	0.608	-0.373	1.59	0.348	1	Cancer Progression
Ifnl2	0.966	-0.604	2.53	0.351	1	Cytokines	Senescence
Batf	-0.0762	-0.2	0.0481	0.353	1	Transcription Factors
Icos	0.305	-0.193	0.802	0.353	1	T-Cell Functions
Nlrp3	-0.627	-1.65	0.399	0.353	1	Antigen Processing	Interleukins	Transcription Factors	Transporter Functions
Twist1	1.34	-0.864	3.54	0.356	1	Cytokines	Interleukins	T-Cell Functions
Cd86	-0.26	-0.691	0.17	0.358	1	B-Cell Functions	Dendritic Cell Functions	T-Cell Functions	TLR
Irgm2	0.259	-0.172	0.691	0.36	1
Defb1	0.432	-0.291	1.15	0.362	1
Ptgs2	1.06	-0.72	2.84	0.363	1	B-Cell Functions	Cytokines	T-Cell Functions
Ifnb1	0.577	-0.394	1.55	0.364	1	Cytokines	Interferon
Bcl6	0.192	-0.131	0.516	0.364	1	B-Cell Functions	T-Cell Functions	Transcription Factors
Oas2	-0.508	-1.37	0.349	0.365	1
Tlr5	0.686	-0.472	1.84	0.365	1	Interleukins	Microglial Functions	Pathogen Response	T-Cell Functions	TLR
Il1rapl2	-0.28	-0.755	0.194	0.366	1	Chemokines	Cytokines	Interleukins	Macrophage Functions	Transporter Functions
Socs3	0.466	-0.323	1.25	0.367	1	Adhesion
App	0.39	-0.272	1.05	0.368	1	Apoptosis	Cell Cycle	Transporter Functions
Mapk8	-0.0641	-0.173	0.0451	0.369	1	Interleukins	TLR
Il2rg	0.534	-0.378	1.45	0.37	1	Apoptosis	Interleukins	Leukocyte Functions
Cd80	-0.432	-1.17	0.308	0.371	1	T-Cell Functions
Atg5	-0.0955	-0.259	0.0682	0.371	1	Apoptosis	Transporter Functions
Cspg4	1.31	-0.954	3.58	0.374	1	Cancer Progression
Icam4	0.623	-0.459	1.71	0.376	1	B-Cell Functions	Interleukins	T-Cell Functions
Lamp1	0.0449	-0.0343	0.124	0.382	1
Sh2d1a	-0.445	-1.23	0.34	0.382	1	Interferon	NK Cell Functions
Lrp1	0.262	-0.202	0.726	0.384	1
Atm	0.236	-0.184	0.657	0.386	1	Apoptosis	B-Cell Functions	Cell Cycle	Senescence
Rorc	-0.362	-1.01	0.282	0.386	1	T-Cell Functions	Transcription Factors
Ppbp	0.805	-0.629	2.24	0.386	1	B-Cell Functions
Serping1	1.32	-1.04	3.69	0.387	1	B-Cell Functions	Cytokines
Ifit3	0.332	-0.262	0.926	0.388	1	Interferon
Ifng	0.319	-0.253	0.892	0.388	1	Chemokines	Cytokines	Interleukins	Pathogen Response	Senescence	T-Cell Functions	Transporter Functions
Tlr6	0.157	-0.124	0.437	0.388	1	Chemokines	Interleukins	Microglial Functions	Pathogen Response	TLR
Emr1	0.208	-0.166	0.582	0.389	1
C8g	0.544	-0.433	1.52	0.389	1	Complement Pathway	Transporter Functions
Il1r2	-0.692	-1.96	0.578	0.397	1	Cytokines	Interleukins
Vcam1	0.435	-0.371	1.24	0.401	1	Apoptosis	Cytokines	Macrophage Functions	T-Cell Functions
Ccl17	-1.2	-3.43	1.04	0.405	1	Chemokines	Cytokines
Abcb1a	1.48	-1.31	4.28	0.408	1	Cell Cycle	Transporter Functions
Mmp9	-0.396	-1.14	0.353	0.409	1	Transcription Factors
Klra6	0.755	-0.674	2.18	0.409	1	Adhesion	NK Cell Functions
Crp	0.436	-0.39	1.26	0.41	1	Complement Pathway	Macrophage Functions	Transporter Functions
Rela	0.0873	-0.0781	0.253	0.41	1	Antigen Processing	Dendritic Cell Functions	T-Cell Functions	Transcription Factors
Pla2g1b	-0.307	-0.888	0.275	0.41	1	Adhesion	Senescence
Cd63	0.854	-0.77	2.48	0.411	1	Adhesion
Ctsl	-0.131	-0.38	0.118	0.411	1
Hspb2	-0.521	-1.52	0.473	0.412	1	Antigen Processing	Leukocyte Functions	T-Cell Functions	Transcription Factors	Transporter Functions
Ltf	0.512	-0.466	1.49	0.413	1	Pathogen Response
Gzmm	0.901	-0.829	2.63	0.415	1
Ccl21a	0.458	-0.433	1.35	0.42	1	Chemokines
Ccl11	0.486	-0.466	1.44	0.422	1	Cancer Progression	Chemokines	Cytokines	T-Cell Functions
Klrk1	-0.599	-1.78	0.577	0.423	1	Interleukins	MHC class I & II	NK Cell Functions	T-Cell Functions
Cxcl1	-0.356	-1.06	0.346	0.425	1	Chemokines	Cytokines	Transporter Functions
Tnfrsf14	0.0965	-0.0942	0.287	0.426	1	Apoptosis	TNF Superfamily
Il10ra	0.534	-0.532	1.6	0.43	1	B-Cell Functions	Cytokines	Interleukins
Il1rn	-0.392	-1.19	0.404	0.436	1	Cytokines	Interleukins	T-Cell Functions
Msr1	0.673	-0.699	2.04	0.438	1	Macrophage Functions	Transporter Functions
Cd207	1.24	-1.31	3.8	0.44	1
Hck	0.833	-0.88	2.55	0.441	1
Cmklr1	0.693	-0.738	2.12	0.443	1	Chemokines	Interleukins	Macrophage Functions	Transcription Factors
Rora	0.89	-0.947	2.73	0.443	1	Apoptosis	Cell Cycle	T-Cell Functions
Vim	-0.337	-1.03	0.36	0.443	1	Adhesion	Cancer Progression
Cxcl3	-0.307	-0.947	0.334	0.447	1	Chemokines	Cytokines
Psmb10	0.125	-0.136	0.386	0.447	1
Foxp3	0.949	-1.04	2.93	0.448	1	B-Cell Functions	Cytokines	Interleukins	T-Cell Functions	Transcription Factors
Csf1	0.283	-0.311	0.877	0.449	1	Cytokines	Macrophage Functions	Transporter Functions
Zbp1	0.564	-0.625	1.75	0.451	1
Ticam2	0.128	-0.142	0.398	0.451	1	Cancer Progression
Fcgr3	0.597	-0.666	1.86	0.452	1	Antigen Processing	MHC class I & II	Transporter Functions
Igll1	0.258	-0.29	0.806	0.454	1	B-Cell Functions	Transcription Factors
Cxcl16	1.28	-1.46	4.01	0.457	1	Chemokines	Cytokines	Interferon
C5ar1	0.755	-0.865	2.37	0.457	1	Chemokines	Complement Pathway
Cdh1	0.305	-0.352	0.961	0.459	1	Cancer Progression	Transcription Factors
Notch1	0.113	-0.131	0.358	0.459	1	Adhesion
Pmch	-1.1	-3.47	1.27	0.459	1
Gbp5	0.305	-0.352	0.961	0.459	1	Interferon
Jak3	0.101	-0.117	0.32	0.46	1	Adhesion	Leukocyte Functions
Icosl	-0.189	-0.597	0.22	0.461	1	Interferon	NK Cell Functions
C1s1	0.184	-0.219	0.587	0.465	1	Complement Pathway
Col1a1	0.334	-0.397	1.07	0.465	1	Cancer Progression	Transporter Functions
Runx1	0.122	-0.148	0.393	0.469	1	Apoptosis	Cell Cycle	Interferon	Transcription Factors
Ccr1	0.305	-0.371	0.981	0.47	1	Chemokines	Cytokines	Dendritic Cell Functions	Leukocyte Functions	Transporter Functions
S100a8	0.288	-0.352	0.929	0.471	1	Apoptosis	Cytokines
Fcer1g	0.86	-1.05	2.77	0.471	1	Antigen Processing	Interleukins	MHC class I & II	Transporter Functions
Cd48	0.212	-0.261	0.685	0.472	1	T-Cell Functions
Fcgr1	0.381	-0.468	1.23	0.472	1	Antigen Processing	MHC class I & II	Transporter Functions
Cd274	-0.14	-0.454	0.174	0.474	1	T-Cell Functions
Angpt1	0.644	-0.797	2.08	0.474	1	Apoptosis	Cancer Progression
Creb5	0.644	-0.797	2.08	0.474	1	Transcription Factors
Alcam	-0.0505	-0.163	0.0626	0.474	1	Adhesion
Ccl3	-0.34	-1.1	0.423	0.475	1	Chemokines	Cytokines	NK Cell Functions	T-Cell Functions	Transporter Functions
Il18r1	-0.293	-0.954	0.367	0.476	1	Cytokines	Interleukins	T-Cell Functions
Clec4a2	-0.146	-0.474	0.183	0.477	1
Cfh	0.436	-0.549	1.42	0.477	1	Complement Pathway
C1qb	-0.517	-1.7	0.66	0.48	1	Complement Pathway
Tnfsf4	0.236	-0.301	0.773	0.48	1	Cytokines	T-Cell Functions	TNF Superfamily
Jak1	0.0893	-0.115	0.294	0.482	1	Cytokines	Interleukins	T-Cell Functions
Atg16l1	-0.111	-0.364	0.143	0.482	1	Transporter Functions
Usp9y	0.936	-1.22	3.09	0.484	1
Irf8	0.236	-0.307	0.779	0.484	1	Interferon
Clec4n	0.623	-0.822	2.07	0.487	1	Cytokines
Tbx21	0.341	-0.454	1.14	0.489	1	T-Cell Functions	Transcription Factors
Il21	0.666	-0.899	2.23	0.492	1	Cytokines	Interleukins
Ciita	0.202	-0.275	0.678	0.494	1	Interferon	MHC class I & II	Transcription Factors
Ncam1	0.562	-0.771	1.89	0.495	1
Mrc1	0.623	-0.861	2.11	0.497	1	Adhesion	Cancer Progression
Fpr2	0.256	-0.363	0.875	0.503	1
C7	0.873	-1.24	2.99	0.503	1	Complement Pathway
Klrd1	0.401	-0.573	1.37	0.504	1	NK Cell Functions
Il1r1	0.869	-1.24	2.98	0.505	1	B-Cell Functions	Cytokines	Interleukins
Ccr4	0.869	-1.24	2.98	0.505	1	Chemokines	T-Cell Functions
Il2rb	-0.453	-1.55	0.648	0.505	1	B-Cell Functions	Cytokines	Interleukins	T-Cell Functions
Bcl2l1	-0.0653	-0.224	0.0937	0.505	1	Apoptosis	Cytokines
Slamf1	0.486	-0.703	1.67	0.507	1
Cd28	0.166	-0.247	0.579	0.513	1	B-Cell Functions	Interleukins	T-Cell Functions
Sbno2	0.216	-0.325	0.758	0.516	1	Cancer Progression	Interleukins	Leukocyte Functions
Raet1	0.129	-0.194	0.451	0.516	1
Slc11a1	0.386	-0.601	1.37	0.523	1	Transporter Functions
Ecsit	-0.0597	-0.213	0.0937	0.525	1	Transcription Factors
Il3ra	0.191	-0.304	0.686	0.528	1	Cytokines
Lyve1	-1.07	-3.86	1.71	0.529	1	Transporter Functions
Tdo2	0.466	-0.744	1.68	0.529	1	Adhesion	Apoptosis	Cancer Progression
Adora2a	-0.195	-0.704	0.313	0.53	1	Apoptosis
C4b	0.57	-0.912	2.05	0.53	1	Complement Pathway
Cxcl12	0.354	-0.572	1.28	0.532	1	Chemokines	Cytokines	Leukocyte Functions	T-Cell Functions	Transporter Functions
Mx2	1.21	-1.95	4.36	0.532	1	Apoptosis	Cell Cycle	Senescence	Transcription Factors
Mavs	0.083	-0.135	0.301	0.533	1	Complement Pathway	Transporter Functions
Ccr3	0.881	-1.43	3.19	0.533	1	Cancer Progression	Chemokines	Cytokines	T-Cell Functions
Angpt2	0.523	-0.848	1.89	0.533	1	Adhesion	Cancer Progression
Ptgdr2	0.471	-0.768	1.71	0.534	1
Cxcl13	0.305	-0.499	1.11	0.535	1	B-Cell Functions	Chemokines	Cytokines	T-Cell Functions
Ccl24	-0.807	-2.94	1.32	0.535	1	Chemokines	Cytokines
Elane	0.66	-1.09	2.41	0.536	1	Chemokines	Cytokines	Interleukins	Leukocyte Functions
Fyn	0.0486	-0.0808	0.178	0.538	1	Transporter Functions
Il1rl2	0.436	-0.728	1.6	0.539	1	Cytokines	Interleukins
Muc1	-0.28	-1.03	0.469	0.54	1
Nfatc3	0.107	-0.181	0.395	0.541	1	Cytokines	Interleukins	Senescence	T-Cell Functions	Transcription Factors
Fez1	0.243	-0.411	0.898	0.542	1	Transporter Functions
Fos	0.157	-0.266	0.58	0.543	1	Pathogen Response	Transcription Factors
Isg20	0.202	-0.345	0.749	0.544	1	Chemokines	T-Cell Functions	Transcription Factors
Tigit	0.351	-0.61	1.31	0.548	1
Hc	-0.856	-3.2	1.49	0.549	1	Transcription Factors
Mpped1	-0.599	-2.25	1.05	0.55	1
Cd8b1	0.423	-0.743	1.59	0.551	1	T-Cell Functions
Vwf	-0.28	-1.05	0.494	0.551	1	Apoptosis
Cd69	-0.163	-0.614	0.288	0.552	1	B-Cell Functions	Macrophage Functions
Il34	-0.195	-0.741	0.351	0.556	1	B-Cell Functions	Chemokines	Cytokines	Interleukins	Macrophage Functions	T-Cell Functions	Transcription Factors	Transporter Functions
Il5ra	0.351	-0.637	1.34	0.558	1	Cytokines	Interleukins
Bcl2	0.195	-0.359	0.749	0.561	1	B-Cell Functions	T-Cell Functions	Transcription Factors
C3	0.238	-0.441	0.917	0.562	1	Cancer Progression	Complement Pathway	Transporter Functions
Ada	-0.0507	-0.195	0.0936	0.562	1	Adhesion	B-Cell Functions	T-Cell Functions
Mefv	0.512	-0.948	1.97	0.563	1	Adhesion	Apoptosis	NK Cell Functions	Transporter Functions
Psmd7	0.114	-0.211	0.439	0.563	1	Apoptosis	Pathogen Response
Ccrl2	-0.201	-0.776	0.374	0.564	1	Chemokines
Camp	-0.695	-2.68	1.29	0.564	1	Cancer Progression
Tlr7	0.305	-0.569	1.18	0.565	1	Interleukins	Pathogen Response	TLR
Cd83	-0.176	-0.682	0.331	0.567	1	B-Cell Functions	Dendritic Cell Functions	Interleukins	T-Cell Functions
Smad3	0.186	-0.353	0.725	0.568	1	Cancer Progression	Transcription Factors
Map4k2	0.0588	-0.112	0.229	0.569	1	Apoptosis	B-Cell Functions	T-Cell Functions	Transcription Factors
C1ra	0.335	-0.637	1.31	0.569	1	Complement Pathway
Myd88	0.175	-0.335	0.685	0.57	1	Adhesion	NK Cell Functions
Ncr1	-0.488	-1.92	0.945	0.573	1
Tmem173	-0.126	-0.498	0.245	0.574	1	Chemokines	Cytokines	Pathogen Response	T-Cell Functions	Transporter Functions
Isg15	0.253	-0.492	0.998	0.574	1
Cd200r1	-0.0991	-0.392	0.194	0.575	1	B-Cell Functions
Ccl26	-0.0991	-0.392	0.194	0.575	1	Chemokines	Cytokines
Klra20	0.166	-0.324	0.656	0.575	1	NK Cell Functions
Havcr2	0.305	-0.598	1.21	0.576	1	Chemokines	Complement Pathway	Cytokines	Leukocyte Functions	Macrophage Functions
Oas3	-0.619	-2.45	1.22	0.576	1
Pou2f2	0.0484	-0.0957	0.192	0.578	1	Cytokines	Macrophage Functions	Transcription Factors	Transporter Functions
Cd6	-0.403	-1.61	0.809	0.582	1	Adhesion
Gzmb	0.34	-0.684	1.36	0.582	1	Apoptosis	T-Cell Functions
Txk	-0.0639	-0.259	0.131	0.586	1	Apoptosis	Cell Cycle
Hras	0.231	-0.476	0.937	0.587	1	Cancer Progression
Cfd	-0.425	-1.73	0.882	0.589	1	Complement Pathway
Pml	-0.0904	-0.369	0.188	0.589	1	Adhesion
Fcgr2b	-0.22	-0.907	0.467	0.594	1	Antigen Processing	B-Cell Functions	Interleukins	MHC class I & II	Transporter Functions
Itga2	0.43	-0.914	1.77	0.594	1	Adhesion	Leukocyte Functions
Tnfrsf18	0.401	-0.861	1.66	0.597	1	Cytokines	Interleukins	Pathogen Response	TNF Superfamily
Ltk	0.272	-0.589	1.13	0.599	1	Apoptosis
Prkcd	0.0399	-0.0863	0.166	0.599	1	Cell Cycle	Cytokines	Macrophage Functions	TLR	Transporter Functions
C8a	0.268	-0.592	1.13	0.604	1	Complement Pathway
H2.K1	-0.0569	-0.24	0.126	0.605	1	Antigen Processing	MHC class I & II	NK Cell Functions	T-Cell Functions
Stat2	0.0889	-0.202	0.38	0.61	1	Transcription Factors
Il4ra	0.151	-0.349	0.652	0.613	1	B-Cell Functions	Cytokines	Interleukins	T-Cell Functions	Transcription Factors
Cd276	0.197	-0.455	0.849	0.614	1	Interleukins	T-Cell Functions
Apoe	0.305	-0.705	1.31	0.614	1	Apoptosis	Cancer Progression	Transporter Functions
Crebbp	0.144	-0.334	0.622	0.614	1	Cancer Progression	T-Cell Functions	Transcription Factors
Ccl5	-0.261	-1.13	0.606	0.615	1	Cancer Progression	Chemokines	Dendritic Cell Functions	Macrophage Functions	NK Cell Functions	T-Cell Functions	Transporter Functions
Pnma1	0.491	-1.14	2.12	0.615	1
Rag1	-1.2	-5.21	2.8	0.615	1	Cytokines	Interleukins	T-Cell Functions	Transcription Factors
Lif	0.184	-0.428	0.796	0.615	1
Stat5b	0.195	-0.454	0.844	0.616	1	B-Cell Functions	Interleukins	Leukocyte Functions	Macrophage Functions	T-Cell Functions	Transporter Functions
Ceacam1	0.09	-0.211	0.391	0.617	1	Cancer Progression
Csf2rb	0.254	-0.599	1.11	0.618	1	Cancer Progression	Cytokines
Rrad	0.659	-1.56	2.87	0.619	1
Dpp4	-0.327	-1.44	0.782	0.622	1	B-Cell Functions	T-Cell Functions
Cd7	0.305	-0.735	1.34	0.624	1	NK Cell Functions
Gpr183	0.269	-0.655	1.19	0.625	1	B-Cell Functions
Nfkb2	0.0644	-0.157	0.286	0.627	1	Macrophage Functions	Pathogen Response	TLR	Transcription Factors
Tnfrsf11a	-0.356	-1.6	0.884	0.63	1	Apoptosis	TNF Superfamily
Birc5	-0.134	-0.6	0.332	0.63	1	Apoptosis	Cell Cycle	Cytokines
Ifit1	-0.268	-1.2	0.667	0.631	1	Interferon
Cd46	-0.18	-0.809	0.449	0.632	1	Cancer Progression	Complement Pathway
Klra15	-0.271	-1.22	0.681	0.633	1	NK Cell Functions
Tbk1	-0.019	-0.086	0.0479	0.633	1	Apoptosis	Interleukins	T-Cell Functions	Transcription Factors
Tpsab1	0.528	-1.35	2.41	0.637	1
Pecam1	-0.649	-2.96	1.67	0.638	1
Il6	-0.488	-2.24	1.26	0.639	1	Chemokines	Cytokines	Interleukins
Il1b	0.229	-0.591	1.05	0.64	1	Cytokines	Interleukins	T-Cell Functions
Egr3	-0.156	-0.72	0.407	0.641	1	Apoptosis
Ptprc	0.0484	-0.126	0.223	0.642	1	NK Cell Functions	T-Cell Functions
Igf2r	0.158	-0.418	0.735	0.644	1
Ikbkg	0.0915	-0.243	0.426	0.645	1	B-Cell Functions	NK Cell Functions	T-Cell Functions	Transcription Factors
Amica1	0.304	-0.811	1.42	0.647	1	Adhesion	Transporter Functions
Ilf3	0.0988	-0.264	0.462	0.647	1	Apoptosis	B-Cell Functions	Interleukins
Thbs1	-0.21	-0.985	0.565	0.648	1	Cell Cycle	Macrophage Functions
Cd34	0.805	-2.16	3.77	0.648	1	Cancer Progression	Interleukins	Leukocyte Functions	Transcription Factors
Tnfrsf1b	0.125	-0.339	0.589	0.65	1	B-Cell Functions	Cytokines	T-Cell Functions	TNF Superfamily	Transcription Factors
Cd53	-0.14	-0.664	0.383	0.652	1
Pdgfrb	0.36	-0.983	1.7	0.652	1	Adhesion	Leukocyte Functions	Transporter Functions
Pou2af1	0.169	-0.462	0.8	0.652	1	T-Cell Functions	Transcription Factors
Mr1	0.171	-0.468	0.811	0.652	1
Lag3	0.473	-1.3	2.25	0.653	1	Transporter Functions
Dll4	0.255	-0.71	1.22	0.656	1	Cancer Progression
Thbd	0.305	-0.859	1.47	0.659	1	Adhesion	T-Cell Functions
Tlr9	0.116	-0.328	0.559	0.66	1	T-Cell Functions	Transporter Functions
Tfe3	0.0823	-0.234	0.398	0.661	1	Transcription Factors
Cd3e	-0.288	-1.4	0.826	0.662	1	Interferon	Interleukins	T-Cell Functions
H2.DMb1	-0.377	-1.83	1.08	0.663	1	Antigen Processing	MHC class I & II
Colec12	0.436	-1.25	2.12	0.663	1	Transporter Functions
Hmgb1	0.155	-0.446	0.757	0.663	1	Senescence
Cfb	0.381	-1.11	1.87	0.667	1	Complement Pathway
Il18	-0.723	-3.56	2.11	0.667	1	T-Cell Functions
Cxcr6	0.466	-1.37	2.3	0.668	1	Chemokines
Syt17	0.208	-0.618	1.04	0.67	1	Transporter Functions
Ifit2	0.435	-1.29	2.16	0.671	1	Interferon
Cfi	0.427	-1.27	2.13	0.671	1	Complement Pathway
Cxcl15	0.466	-1.39	2.32	0.672	1	Cell Cycle	Chemokines	Cytokines	Interleukins
Nup107	0.153	-0.46	0.767	0.672	1	Transporter Functions
Nt5e	0.401	-1.2	2.01	0.673	1
Atg10	0.125	-0.374	0.623	0.673	1	Transporter Functions
Psen1	-0.0218	-0.11	0.066	0.674	1	Leukocyte Functions	T-Cell Functions
Sh2b2	0.0602	-0.182	0.302	0.674	1	NK Cell Functions
Cxcl14	0.597	-1.82	3.01	0.676	1	Chemokines	Cytokines
Ythdf2	0.0904	-0.277	0.457	0.677	1	T-Cell Functions	Transcription Factors
Itch	0.0725	-0.222	0.367	0.678	1	Adhesion	Apoptosis	T-Cell Functions
Il2ra	-0.335	-1.7	1.03	0.678	1	Cytokines	Interleukins	NK Cell Functions
Zfp13	0.251	-0.787	1.29	0.682	1
Il17b	-0.314	-1.62	0.988	0.683	1	Cytokines	Interleukins	Macrophage Functions
CD209e	-0.0586	-0.303	0.186	0.684	1
Hsd11b1	0.479	-1.53	2.49	0.687	1
Cxcl10	0.342	-1.12	1.8	0.691	1	Chemokines	Cytokines	Leukocyte Functions
Pdgfc	-0.149	-0.784	0.487	0.691	1
Spp1	0.112	-0.368	0.591	0.693	1
Klrc2	0.726	-2.4	3.85	0.693	1
Sell	0.269	-0.89	1.43	0.694	1	Adhesion	Leukocyte Functions
Trem1	0.151	-0.504	0.806	0.696	1
Il2	0.173	-0.58	0.926	0.696	1	B-Cell Functions	Cytokines	Interleukins	NK Cell Functions	T-Cell Functions
Smad2	0.0841	-0.283	0.452	0.698	1	Cancer Progression
Abl1	0.151	-0.509	0.812	0.698	1	Apoptosis	Cell Cycle	Senescence
Irf3	0.184	-0.62	0.987	0.698	1	Interleukins	T-Cell Functions	TLR	Transcription Factors
Klra2	-0.0639	-0.347	0.219	0.702	1	NK Cell Functions
Herc6	0.146	-0.504	0.796	0.703	1	Apoptosis	Cancer Progression
Eng	0.39	-1.37	2.15	0.706	1	Macrophage Functions
Itgb4	0.0971	-0.344	0.538	0.708	1	Cytokines	Interleukins	T-Cell Functions
Ncf4	0.0728	-0.26	0.406	0.71	1	Cell Cycle	T-Cell Functions	Transporter Functions
Cxcr5	0.151	-0.55	0.853	0.714	1	B-Cell Functions	Chemokines
Nfatc2	0.132	-0.489	0.753	0.717	1	Transcription Factors
Cd164	0.0163	-0.0603	0.0929	0.717	1	Adhesion
Ticam1	0.151	-0.565	0.868	0.719	1	Cytokines	Interleukins	TLR
Gbp2b	0.0343	-0.128	0.197	0.719	1
Cmah	0.0859	-0.324	0.496	0.721	1	Transporter Functions
Hcst	0.212	-0.803	1.23	0.722	1
Bmi1	-0.0739	-0.43	0.282	0.723	1	B-Cell Functions	Senescence
Ccnd3	0.0912	-0.348	0.53	0.724	1	Cell Cycle	T-Cell Functions
Il25	-0.175	-1.04	0.686	0.729	1	Cytokines	Interleukins	T-Cell Functions
Gtf3c1	0.0192	-0.0756	0.114	0.729	1	Transcription Factors
Gfi1	0.177	-0.715	1.07	0.734	1	Interleukins	T-Cell Functions	TLR	Transcription Factors
Gzma	-0.133	-0.807	0.542	0.737	1	Apoptosis
Tie1	-0.584	-3.56	2.39	0.737	1	Interleukins	T-Cell Functions
Snai1	0.181	-0.742	1.1	0.738	1	Cytokines	T-Cell Functions
Flt3l	0.119	-0.488	0.726	0.738	1	Cytokines	NK Cell Functions
C1qa	0.193	-0.815	1.2	0.743	1	Complement Pathway
Tgfb3	-0.119	-0.748	0.509	0.745	1	Apoptosis	Cancer Progression
Nfatc4	0.251	-1.07	1.58	0.746	1	Transcription Factors
Nrp1	-0.0991	-0.623	0.425	0.747	1	B-Cell Functions
Ets1	0.065	-0.281	0.411	0.748	1	Apoptosis	Cell Cycle	Senescence	Transcription Factors
Foxj1	0.34	-1.48	2.16	0.749	1	Interleukins	Leukocyte Functions	T-Cell Functions	Transcription Factors
C9	0.269	-1.18	1.71	0.75	1	Apoptosis	Complement Pathway
Irf5	0.0639	-0.281	0.409	0.751	1	Interferon	Senescence	Transcription Factors
Ctla4	0.27	-1.2	1.74	0.753	1	B-Cell Functions	T-Cell Functions
Tnfsf11	-0.166	-1.07	0.738	0.753	1	Apoptosis	Cytokines	TNF Superfamily
Cx3cr1	0.143	-0.639	0.924	0.755	1	Chemokines	Cytokines	Macrophage Functions	Microglial Functions
Jam3	-0.28	-1.82	1.26	0.755	1	Apoptosis	Pathogen Response	Transcription Factors
Il5	0.373	-1.69	2.44	0.757	1	B-Cell Functions	Chemokines	Cytokines	Interleukins	Pathogen Response	T-Cell Functions
H2.M3	-0.0727	-0.475	0.33	0.757	1	Antigen Processing	Interleukins	MHC class I & II	T-Cell Functions
Socs1	0.206	-0.936	1.35	0.758	1	T-Cell Functions
Traf3	0.114	-0.52	0.747	0.758	1	Cytokines	Interleukins	T-Cell Functions	TLR	Transcription Factors
H2.Eb1	-0.131	-0.86	0.599	0.759	1	Antigen Processing	MHC class I & II	T-Cell Functions
Mst1r	0.305	-1.4	2	0.759	1	Apoptosis	Cell Cycle
Itgal	0.158	-0.725	1.04	0.759	1	Leukocyte Functions	T-Cell Functions	Transporter Functions
Irf1	-0.082	-0.547	0.383	0.763	1	Adhesion	Transcription Factors
Cd81	-0.0254	-0.171	0.12	0.765	1	B-Cell Functions
Tnfsf12	-0.307	-2.06	1.45	0.765	1	Cytokines	TNF Superfamily
Ikzf2	0.305	-1.45	2.05	0.765	1	B-Cell Functions	Cytokines	Dendritic Cell Functions	Interleukins	MHC class I & II	Pathogen Response	T-Cell Functions	Transcription Factors
Tapbp	0.0946	-0.449	0.638	0.765	1	Interferon	Pathogen Response	TLR
Tnfrsf12a	-0.115	-0.777	0.548	0.767	1	B-Cell Functions	TNF Superfamily
Nlrc5	0.123	-0.591	0.838	0.767	1	Apoptosis	Interleukins	Transcription Factors
Tgfbr2	0.0619	-0.297	0.421	0.768	1
Il1rap	0.105	-0.509	0.719	0.769	1	Cytokines	Interleukins
Icam1	-0.12	-0.826	0.585	0.77	1	Adhesion
Ikzf1	0.212	-1.04	1.47	0.772	1	T-Cell Functions
Cd40	0.0641	-0.318	0.446	0.774	1	B-Cell Functions	Dendritic Cell Functions	T-Cell Functions	TNF Superfamily	Transcription Factors
Psmb9	0.103	-0.515	0.722	0.775	1
Ctsg	-0.488	-3.43	2.45	0.776	1
Col3a1	-0.307	-2.17	1.56	0.778	1	Adhesion	Cancer Progression	Cytokines
Oasl1	-0.195	-1.39	0.997	0.779	1	Apoptosis	Cytokines
F12	0.123	-0.631	0.877	0.779	1
Ifitm2	0.21	-1.08	1.5	0.78	1	Cytokines	Interferon
Mapkapk2	-0.0409	-0.293	0.211	0.78	1	Complement Pathway
Atf2	0.0288	-0.151	0.208	0.783	1	Transcription Factors
Nfatc1	-0.0656	-0.475	0.343	0.783	1	Cytokines	T-Cell Functions	Transcription Factors
Myc	0.0937	-0.498	0.685	0.786	1	Chemokines	Cytokines	Interleukins	TLR	Transporter Functions
Tlr4	0.186	-0.991	1.36	0.786	1	Interleukins	TLR
Il22ra2	0.102	-0.542	0.745	0.786	1	Cytokines	Interleukins	Macrophage Functions	NK Cell Functions	T-Cell Functions
Cd2	-0.307	-2.24	1.63	0.786	1	NK Cell Functions	T-Cell Functions
Il11	-0.28	-2.06	1.49	0.786	1	Cytokines	Interleukins	NK Cell Functions
Xcr1	0.0828	-0.442	0.608	0.787	1
Cd180	0.452	-2.42	3.32	0.787	1
Xaf1	-0.0499	-0.369	0.27	0.788	1	Transcription Factors
Chit1	0.397	-2.15	2.95	0.789	1
Cd79b	0.0425	-0.234	0.319	0.792	1	B-Cell Functions
Smad4	0.0536	-0.295	0.403	0.792	1	Cancer Progression
Col4a1	-0.0787	-0.593	0.435	0.793	1	Cancer Progression
Maf	0.173	-0.966	1.31	0.794	1	T-Cell Functions	Transcription Factors
Ambp	0.0999	-0.573	0.773	0.798	1	Transporter Functions
Tlr2	0.0998	-0.575	0.775	0.799	1	Chemokines	Interleukins	Pathogen Response	TLR	Transcription Factors	Transporter Functions
Bcl10	0.031	-0.179	0.241	0.8	1	B-Cell Functions	Interleukins	T-Cell Functions	Transcription Factors
Il27	-0.195	-1.53	1.14	0.802	1	B-Cell Functions	T-Cell Functions
Cd4	-0.34	-2.67	1.99	0.802	1	B-Cell Functions	T-Cell Functions
Irf2	0.0992	-0.591	0.79	0.805	1	Cytokines	Pathogen Response	Senescence	TLR	Transcription Factors
Pik3cg	0.297	-1.78	2.37	0.806	1	Cell Cycle	Cytokines
Entpd1	0.131	-0.786	1.05	0.806	1
Irf7	0.055	-0.332	0.443	0.807	1	Interferon	Interleukins	T-Cell Functions	Transcription Factors
Ms4a1	0.0903	-0.547	0.728	0.807	1	B-Cell Functions
Ccl19	0.184	-1.12	1.49	0.808	1	Chemokines	Cytokines	Dendritic Cell Functions	Leukocyte Functions	T-Cell Functions
Cd244	-0.0803	-0.65	0.49	0.808	1	NK Cell Functions
Psen2	0.0337	-0.206	0.273	0.809	1	Cancer Progression
Casp3	-0.0695	-0.57	0.431	0.811	1	Apoptosis	B-Cell Functions	Cell Cycle	T-Cell Functions
Trp53	0.0996	-0.649	0.848	0.819	1	Apoptosis	Cancer Progression	Senescence	Transcription Factors
Sh2d1b1	0.123	-0.805	1.05	0.819	1	Chemokines	Cytokines	Transcription Factors
Masp2	0.13	-0.857	1.12	0.82	1	Interferon	Interleukins	Transcription Factors
Elk1	0.0759	-0.501	0.653	0.821	1	Transcription Factors
Prg2	-0.186	-1.6	1.23	0.821	1
Klra17	-0.0639	-0.562	0.434	0.825	1	NK Cell Functions
Itgax	0.144	-0.982	1.27	0.826	1	Adhesion	Cell Cycle	Leukocyte Functions
Itgb3	0.0508	-0.349	0.45	0.826	1	Adhesion
Vegfa	-0.118	-1.06	0.819	0.828	1	Cancer Progression
Jak2	-0.0526	-0.475	0.37	0.83	1	B-Cell Functions	Cytokines	Interleukins	T-Cell Functions
Ddx60	0.123	-0.868	1.11	0.83	1
Cd97	0.0699	-0.495	0.635	0.831	1	Adhesion
Stat4	0.123	-0.882	1.13	0.832	1	Cytokines	T-Cell Functions	Transcription Factors
Axl	0.151	-1.09	1.39	0.834	1	NK Cell Functions	Transporter Functions
Ctsw	-0.403	-3.73	2.92	0.834	1
Card9	0.305	-2.21	2.82	0.835	1	Interleukins	Transcription Factors
Itgam	0.305	-2.21	2.82	0.835	1	Adhesion	T-Cell Functions
Ly96	0.00345	-0.0251	0.032	0.835	1	B-Cell Functions	Cytokines	Dendritic Cell Functions	Transporter Functions
Cd68	-0.0259	-0.244	0.192	0.837	1
Icam2	0.264	-1.95	2.48	0.837	1	Adhesion
Marco	0.116	-0.872	1.11	0.839	1	Transporter Functions
Litaf	-0.0989	-0.946	0.748	0.84	1	Apoptosis	Transporter Functions
Tab1	-0.0487	-0.466	0.369	0.84	1	Cell Cycle	Transcription Factors
C8b	-0.225	-2.16	1.71	0.841	1	Complement Pathway
Lilra5	-0.327	-3.17	2.52	0.843	1	Apoptosis
Cfp	-0.195	-1.91	1.52	0.844	1	Cancer Progression	Complement Pathway
Msln	0.223	-1.74	2.18	0.844	1
Egr1	0.178	-1.4	1.75	0.846	1	Interleukins	Senescence	T-Cell Functions	Transcription Factors
Mfge8	0.2	-1.58	1.98	0.846	1	B-Cell Functions	Cytokines	Transporter Functions
Klra21	0.0283	-0.231	0.288	0.85	1	NK Cell Functions
Ccr8	0.0283	-0.231	0.288	0.85	1	Chemokines
Lrrn3	0.322	-2.65	3.29	0.851	1	Cytokines	Interleukins	TNF Superfamily
Il15ra	-0.12	-1.23	0.994	0.852	1	Chemokines	Cytokines	Interleukins	Leukocyte Functions
Ikbkb	0.0708	-0.589	0.73	0.853	1	Apoptosis
Ifna2	0.0971	-0.807	1	0.853	1	Cytokines	Interferon
Map2k1	0.0719	-0.602	0.745	0.854	1
Cd79a	0.15	-1.25	1.55	0.854	1	B-Cell Functions
Epcam	-0.059	-0.615	0.497	0.854	1
Casp8	0.0286	-0.245	0.302	0.856	1	Apoptosis	Cancer Progression	Macrophage Functions
Cd36	0.167	-1.45	1.78	0.858	1	Cancer Progression	Transcription Factors	Transporter Functions
H2.Ob	0.0619	-0.54	0.664	0.859	1	Antigen Processing	MHC class I & II
Map3k5	-0.0638	-0.685	0.558	0.859	1	Apoptosis	T-Cell Functions	TLR
Nfkbia	0.0876	-0.769	0.944	0.86	1	Interferon	MHC class I & II	Transcription Factors
Ifngr1	0.0523	-0.463	0.568	0.861	1	Interferon
Cd9	-0.0829	-0.899	0.734	0.861	1	Adhesion
Ewsr1	0.082	-0.735	0.899	0.862	1
Tnfrsf13c	0.046	-0.413	0.505	0.863	1	T-Cell Functions	TNF Superfamily
Epsti1	-0.195	-2.16	1.77	0.863	1
Ctsh	-0.0929	-1.03	0.843	0.864	1	Apoptosis	MHC class I & II	T-Cell Functions
Cd33	-0.11	-1.23	1	0.864	1	Adhesion
Tnfrsf11b	0.151	-1.38	1.68	0.865	1	Adhesion	Apoptosis	TNF Superfamily
Il6st	0.0334	-0.308	0.375	0.866	1	B-Cell Functions	Cytokines	Interleukins	T-Cell Functions
Prkce	-0.00938	-0.106	0.0875	0.867	1	Apoptosis	Leukocyte Functions	T-Cell Functions	Transporter Functions
Tnfrsf10b	-0.082	-0.93	0.766	0.867	1	Cytokines	Interleukins	TNF Superfamily	Transcription Factors
Ubc	0.0298	-0.28	0.339	0.868	1	Interferon	Macrophage Functions	NK Cell Functions
Cd19	0.0786	-0.749	0.906	0.87	1	B-Cell Functions
Psmb7	0.0201	-0.194	0.234	0.871	1	Antigen Processing
H2.Q2	-0.0617	-0.721	0.598	0.871	1	Antigen Processing	MHC class I & II	T-Cell Functions
Pvrl2	0.11	-1.06	1.28	0.872	1	Apoptosis	Interleukins	Transcription Factors
H2.T23	-0.0873	-1.03	0.855	0.873	1	Interferon	Macrophage Functions	NK Cell Functions
Itga5	0.108	-1.06	1.28	0.873	1	Adhesion	Apoptosis	Leukocyte Functions
Ddx58	-0.115	-1.39	1.16	0.876	1	Interferon	Transcription Factors
Aicda	-0.0579	-0.705	0.589	0.877	1
Atg12	-0.0641	-0.782	0.654	0.877	1	Transporter Functions
Ulbp1	-0.0352	-0.434	0.364	0.879	1
Nfkb1	0.0402	-0.421	0.501	0.88	1	Transcription Factors
Slamf6	0.0985	-1.05	1.25	0.882	1	NK Cell Functions
Kit	0.0865	-0.936	1.11	0.883	1	Cytokines
Stat1	0.0404	-0.445	0.526	0.885	1
Cybb	-0.0504	-0.66	0.559	0.886	1	Transporter Functions
Tnfsf8	0.14	-1.56	1.84	0.887	1	Interleukins
Lta	0.0883	-0.993	1.17	0.888	1	Cytokines	Pathogen Response	TNF Superfamily
Sele	0.108	-1.24	1.45	0.889	1	Adhesion	Apoptosis	T-Cell Functions
Spink5	-0.245	-3.31	2.82	0.89	1	Adhesion	Apoptosis	T-Cell Functions
Chuk	0.0188	-0.217	0.255	0.891	1
Pla2g6	0.0754	-0.877	1.03	0.891	1
Tgfbr1	0.144	-1.74	2.03	0.894	1	Apoptosis	Cancer Progression
Tnfrsf13b	-0.0262	-0.374	0.322	0.896	1	B-Cell Functions	T-Cell Functions	TNF Superfamily
Ccr7	-0.177	-2.53	2.17	0.896	1	Antigen Processing	Chemokines	Interferon	Interleukins	Leukocyte Functions	Macrophage Functions	T-Cell Functions
Csf3	0.103	-1.28	1.48	0.897	1	Cytokines
H2.D1	-0.0517	-0.754	0.651	0.899	1	Antigen Processing	MHC class I & II	T-Cell Functions
St6gal1	0.0962	-1.21	1.41	0.899	1	Cytokines	T-Cell Functions	Transcription Factors
Cklf	0.0795	-1.02	1.18	0.9	1	Chemokines	Cytokines	Leukocyte Functions	Macrophage Functions
Fcer2a	-0.0639	-0.949	0.821	0.9	1	B-Cell Functions	Macrophage Functions
Cd55	0.0875	-1.15	1.32	0.902	1	Complement Pathway
Cd3eap	0.142	-1.9	2.18	0.904	1
Itga6	-0.124	-1.9	1.65	0.904	1	Adhesion
H60a	0.0329	-0.44	0.506	0.904	1
Cd47	0.0413	-0.557	0.64	0.905	1	T-Cell Functions	Transporter Functions
Cebpb	-0.019	-0.296	0.258	0.905	1	T-Cell Functions	Transcription Factors
Dusp4	0.124	-1.71	1.96	0.907	1
Tollip	0.0301	-0.42	0.481	0.908	1	Apoptosis	Cytokines	Interleukins	T-Cell Functions	Transcription Factors
Bst2	0.0348	-0.489	0.559	0.908	1
Ifnar2	-0.0994	-1.61	1.41	0.909	1	Cytokines	Pathogen Response	T-Cell Functions
Ccr5	-0.0344	-0.559	0.491	0.909	1	Chemokines	Cytokines	Dendritic Cell Functions	Macrophage Functions	T-Cell Functions	Transporter Functions
Bid	0.0482	-0.694	0.79	0.91	1	Apoptosis	Cell Cycle
Vhl	0.0357	-0.526	0.597	0.912	1	Cancer Progression
Map3k7	0.0257	-0.383	0.435	0.913	1
Ly86	-0.041	-0.704	0.622	0.915	1	Adhesion
Ctss	0.0249	-0.388	0.438	0.917	1
Cxcl9	-0.0922	-1.62	1.44	0.917	1	Chemokines	Cytokines
Abca1	0.0495	-0.775	0.874	0.917	1	Transporter Functions
Mapk14	0.0589	-0.936	1.05	0.918	1	Apoptosis	Cell Cycle	Interleukins	Transcription Factors
Tnf	0.0426	-0.699	0.785	0.921	1	Apoptosis	B-Cell Functions
Lyz2	-0.119	-2.21	1.97	0.921	1	Adhesion	Cell Cycle	Senescence	Transporter Functions
Blnk	-0.00435	-0.0806	0.0719	0.921	1	B-Cell Functions
Cxcl2	0.0971	-1.62	1.81	0.922	1	Chemokines	Cytokines	Leukocyte Functions
Mbl2	0.0971	-1.62	1.81	0.922	1	Adhesion
Tnfrsf4	-0.0291	-0.546	0.488	0.922	1	Apoptosis	T-Cell Functions	TNF Superfamily	Transcription Factors
Card11	-0.0381	-0.731	0.654	0.924	1	B-Cell Functions	Cytokines	Interleukins	T-Cell Functions	Transcription Factors
Tap1	-0.0588	-1.14	1.02	0.925	1	Antigen Processing	MHC class I & II	Transporter Functions
Il22ra1	0.0393	-0.718	0.797	0.928	1	Cytokines	Interleukins
Il21r	-0.0204	-0.415	0.374	0.928	1	Cytokines
Mapk3	0.0425	-0.784	0.869	0.929	1	Apoptosis	T-Cell Functions
Trem2	-0.0287	-0.59	0.533	0.929	1	Apoptosis	Cell Cycle	Senescence	T-Cell Functions
Tnfaip3	-0.0541	-1.15	1.04	0.932	1	Apoptosis	TNF Superfamily
Psma2	0.00565	-0.108	0.12	0.932	1	T-Cell Functions
Tfrc	-0.0725	-1.59	1.45	0.934	1	B-Cell Functions	Cell Cycle	Chemokines	Cytokines	Dendritic Cell Functions	Senescence	T-Cell Functions
Aire	-0.0535	-1.18	1.08	0.934	1
Cd8a	0.0473	-0.951	1.05	0.934	1	T-Cell Functions
Ifnar1	-0.023	-0.512	0.466	0.935	1	Cytokines	Interferon
Reps1	0.0268	-0.558	0.612	0.937	1
Rsad2	0.0699	-1.47	1.61	0.937	1	Transcription Factors
Tnfsf18	0.0793	-1.71	1.87	0.939	1	B-Cell Functions	Chemokines	Cytokines	Interleukins	T-Cell Functions	TNF Superfamily
Ifitm1	0.0285	-0.623	0.68	0.939	1	Interferon
Cyld	0.0224	-0.493	0.538	0.94	1	Apoptosis	Cell Cycle	Transcription Factors
Cd200	0.0245	-0.543	0.592	0.94	1
Fasl	0.0416	-0.99	1.07	0.944	1	Cytokines	T-Cell Functions	TNF Superfamily
Spn	-0.0269	-0.698	0.644	0.945	1	Adhesion	Apoptosis	Cytokines	T-Cell Functions
Itk	0.0619	-1.49	1.61	0.945	1	Chemokines	Cytokines	T-Cell Functions
Smpd3	0.0132	-0.33	0.356	0.947	1	Cell Cycle
H2.Aa	-0.0207	-0.571	0.53	0.948	1	Antigen Processing	Interferon	MHC class I & II	T-Cell Functions
Clec5a	0.0473	-1.22	1.31	0.948	1	Apoptosis	Cytokines
Klra4	-0.0344	-0.982	0.913	0.95	1	Adhesion	NK Cell Functions
Pparg	0.0971	-2.63	2.82	0.951	1	Chemokines
H2.Ab1	-0.0166	-0.487	0.453	0.951	1	Antigen Processing	MHC class I & II	T-Cell Functions
Cd37	0.0111	-0.308	0.33	0.952	1	B-Cell Functions
Sigirr	-0.0108	-0.325	0.304	0.952	1	Adhesion	Transporter Functions
Tnfrsf17	0.0971	-2.74	2.93	0.953	1	TNF Superfamily
Ccl1	-0.0189	-0.571	0.534	0.953	1	Chemokines	Cytokines
Map2k2	-0.00349	-0.106	0.0985	0.953	1	Apoptosis
Il17a	-0.0344	-1.05	0.979	0.953	1	Cytokines	Interleukins	T-Cell Functions
Lbp	0.0324	-0.944	1.01	0.954	1	Apoptosis	B-Cell Functions	T-Cell Functions
Mpo	0.0135	-0.396	0.423	0.954	1	Antigen Processing	MHC class I & II
C1qbp	-0.0128	-0.407	0.382	0.955	1	Complement Pathway
Txnip	0.0166	-0.509	0.543	0.956	1	T-Cell Functions
Tnfsf13	-0.0344	-1.15	1.08	0.957	1	B-Cell Functions	Cytokines	T-Cell Functions	TNF Superfamily
Cyfip2	0.0181	-0.568	0.605	0.957	1	Adhesion	Apoptosis
Mif	-0.0168	-0.625	0.592	0.962	1	NK Cell Functions	T-Cell Functions
Itgb2	-0.00371	-0.139	0.132	0.962	1	Leukocyte Functions	Macrophage Functions	Transporter Functions
Atg7	-0.00763	-0.292	0.277	0.963	1	Apoptosis	Transporter Functions
Tnfrsf8	-0.0327	-1.32	1.26	0.965	1	TNF Superfamily
Tnfsf15	0.0121	-0.468	0.492	0.965	1	Cytokines	T-Cell Functions	TNF Superfamily	Transcription Factors
Ifi27	0.0261	-1.02	1.07	0.965	1	Interferon
Ccl22	-0.0344	-1.46	1.39	0.967	1	Chemokines	Cytokines
Tlr1	0.011	-0.453	0.475	0.967	1	Leukocyte Functions	TLR
Xbp1	-0.0186	-0.811	0.774	0.967	1	Chemokines	Cytokines	T-Cell Functions
Il4	0.0121	-0.509	0.533	0.968	1	Chemokines	Cytokines	Macrophage Functions	T-Cell Functions
Il6ra	0.0533	-2.26	2.37	0.968	1	Cytokines	Interleukins	T-Cell Functions
Ripk2	0.0262	-1.12	1.17	0.968	1	Macrophage Functions	T-Cell Functions	Transcription Factors
H2.Ea.ps	0.0211	-0.915	0.957	0.969	1	Antigen Processing	Interleukins	MHC class I & II
Map2k4	0.00997	-0.436	0.456	0.969	1	Apoptosis
Fadd	-0.0159	-0.728	0.696	0.969	1	Apoptosis	Interferon	Interleukins
Itgb1	0.0197	-0.871	0.91	0.969	1	Leukocyte Functions	NK Cell Functions	T-Cell Functions	Transcription Factors	Transporter Functions
Stat6	-0.0153	-0.723	0.692	0.97	1	Cytokines	T-Cell Functions	Transcription Factors
Cdk1	0.0211	-0.966	1.01	0.97	1	Apoptosis	Cell Cycle
Ltb	0.00218	-0.103	0.108	0.971	1	Apoptosis	TNF Superfamily
Slamf7	0.0052	-0.252	0.263	0.972	1	Antigen Processing	Transporter Functions
Relb	0.0212	-1.03	1.07	0.972	1	Pathogen Response	T-Cell Functions
Stat3	0.0135	-0.668	0.695	0.973	1	B-Cell Functions	Cell Cycle	Interleukins	NK Cell Functions	T-Cell Functions
Il16	0.00592	-0.297	0.309	0.973	1	Cytokines
Il13	0.0283	-1.43	1.49	0.973	1	B-Cell Functions	Cytokines	Interleukins	T-Cell Functions
Irf4	-0.0141	-0.785	0.757	0.975	1	Senescence	Transcription Factors
Tank	0.0254	-1.38	1.43	0.975	1	Antigen Processing	MHC class I & II	T-Cell Functions	Transporter Functions
Il1a	0.0283	-1.54	1.59	0.975	1	Chemokines	Interleukins	Macrophage Functions	Pathogen Response	T-Cell Functions	Transporter Functions
Hif1a	-0.00306	-0.173	0.167	0.975	1	Apoptosis	Pathogen Response	Transcription Factors
Cd44	0.0121	-0.719	0.744	0.977	1	Cancer Progression	Cytokines	Transporter Functions
Smn1	0.015	-0.898	0.928	0.977	1	Cancer Progression	Transcription Factors
Syk	-0.0202	-1.27	1.22	0.978	1
Il12a	-0.0234	-1.52	1.47	0.978	1	Cell Cycle	Cytokines	Interleukins	NK Cell Functions	T-Cell Functions
Il17ra	-0.0122	-0.89	0.866	0.981	1	Cytokines	Interleukins
Prdm1	0.0323	-2.35	2.42	0.981	1	Apoptosis	B-Cell Functions	Senescence	Transporter Functions
Ly9	0.00833	-0.614	0.631	0.981	1	Pathogen Response
Lamp2	0.00708	-0.577	0.592	0.983	1	Chemokines	Leukocyte Functions	Macrophage Functions	Transporter Functions
Runx3	-0.00849	-0.71	0.693	0.983	1
Cdh5	-0.0141	-1.22	1.19	0.984	1	Adhesion
H2.Dma	0.00582	-0.498	0.51	0.984	1
Ccl8	0.00358	-0.308	0.315	0.984	1	Cancer Progression	Chemokines	Cytokines
Akt3	-0.00522	-0.459	0.449	0.984	1	Cancer Progression	Transporter Functions
Tek	0.0121	-1.05	1.08	0.984	1	Transcription Factors
Map3k1	-0.0128	-1.14	1.12	0.984	1	Apoptosis
Dusp6	0.0314	-2.86	2.92	0.985	1	Apoptosis
Gpr44	-0.0082	-0.807	0.79	0.986	1	T-Cell Functions
Jun	-0.00359	-0.362	0.355	0.986	1	Adhesion	Apoptosis	Cancer Progression
Siglec1	0.0121	-1.25	1.28	0.987	1
Cd99	-0.00795	-1.11	1.1	0.99	1
Mx1	0.0121	-1.7	1.73	0.99	1
Il13ra2	0.0121	-1.74	1.76	0.99	1	Cytokines	Interleukins	NK Cell Functions	T-Cell Functions
Flt3	0.00958	-1.41	1.43	0.991	1	B-Cell Functions	Cytokines	T-Cell Functions
Fas	0.0101	-1.61	1.63	0.991	1	B-Cell Functions	T-Cell Functions	Transporter Functions
Chil3	0.0121	-2.05	2.08	0.992	1
Bax	-0.00296	-0.511	0.505	0.992	1	Apoptosis	Transporter Functions
Mapk1	-0.000818	-0.177	0.175	0.994	1
Anp32b	-0.000571	-0.128	0.127	0.994	1	Cell Cycle
Yy1	-0.00117	-0.263	0.261	0.994	1	T-Cell Functions
Gpi1	-0.000208	-1.32	1.32	1	1	Apoptosis	Cytokines
Cxcr4	7.54e-05	-0.741	0.741	1	1	Chemokines	Cytokines	Dendritic Cell Functions	T-Cell Functions	Transporter Functions

## Sheet: Suppl Table 4
Supplemental Table 4. Differentially Expressed Genes in human Mino cells treated with GLA-AF (ratio of GLA/control PBS)
	Log2 fold change	Lower confidence limit	Upper confidence limit	P-value	FDR	Gene.set1	Gene.set2	Gene.set3	Gene.set4	Gene.set5
CSF2RB	-1.09	-1.1	-1.09	7.41e-06	0.0388	Chemokines
CCL4	-1.58	-1.59	-1.56	2.49e-05	0.0492	Chemokines	Regulation
ITGB1	0.863	0.854	0.872	2.82e-05	0.0492	Adhesion	Regulation
IL21R	2.25	2.21	2.29	9.13e-05	0.0968	Cell Functions
LGALS3	4.29	4.2	4.37	9.83e-05	0.0968
TLR2	-1.66	-1.69	-1.63	0.000111	0.0968	TLR
CD79B	-0.818	-0.837	-0.799	0.000143	0.0979	B-Cell Functions
BATF	2.47	2.41	2.53	0.00015	0.0979	Cell Functions
SPP1	-1.21	-1.24	-1.17	0.00021	0.0993	Cytokines
LTA	2.02	1.96	2.08	0.000216	0.0993	Chemokines
CD27	3.12	3.03	3.21	0.000233	0.0993	B-Cell Functions
IFITM2	-1.6	-1.64	-1.55	0.000242	0.0993
CD80	2.01	1.95	2.07	0.000249	0.0993	B-Cell Functions	Regulation	T-Cell Functions
TTK	-0.207	-0.214	-0.2	0.00027	0.0993
TNFSF14	1.82	1.76	1.89	0.000335	0.0993	Cytokines	Regulation	T-Cell Functions	TNF Superfamily
PTPRC	4.32	4.16	4.49	0.000392	0.0993	B-Cell Functions	T-Cell Functions
IL16	0.304	0.292	0.315	0.000396	0.0993	Interleukins
IL2RB	3.15	3.03	3.28	0.0004	0.0993	Cytokines
LILRB1	2.36	2.26	2.46	0.000463	0.0993	Regulation	T-Cell Functions
TGFB1	0.474	0.452	0.495	0.000531	0.0993	Interleukins	Regulation
CD58	1.99	1.9	2.08	0.000542	0.0993
HLA.DPA1	0.312	0.298	0.326	0.000553	0.0993	Antigen Processing
CCL22	2.02	1.93	2.11	0.000561	0.0993	Chemokines	Pathogen Defense
MS4A1	-0.68	-0.712	-0.647	0.000595	0.0993	B-Cell Functions
CCR2	-2.02	-2.11	-1.92	0.000596	0.0993	Cytokines
LY9	-1.82	-1.9	-1.73	0.000604	0.0993
BAX	0.101	0.0957	0.105	0.000615	0.0993	Cell Cycle	Regulation
SIGIRR	-2.01	-2.11	-1.91	0.000626	0.0993
CYBB	-1.12	-1.17	-1.06	0.00063	0.0993
FUT7	-1.13	-1.19	-1.07	0.000635	0.0993	Leukocyte Functions
CD40	0.761	0.723	0.799	0.000637	0.0993	Regulation
IL32	2.23	2.12	2.34	0.000655	0.0993	Chemokines	Interleukins
HCK	1.88	1.78	1.97	0.000655	0.0993	Leukocyte Functions
MFGE8	-1.6	-1.68	-1.52	0.000656	0.0993	Transporter Functions
TNF	1.04	0.985	1.09	0.000664	0.0993	Interleukins	TNF Superfamily
MEF2C	1.41	1.34	1.48	0.000685	0.0996
LILRA4	-3.14	-3.3	-2.97	0.000713	0.101
CD180	-1.93	-2.03	-1.82	0.000767	0.106
LY86	-2.67	-2.82	-2.52	0.000799	0.107
FCGR2A	-1.33	-1.41	-1.26	0.000819	0.107	Transporter Functions
CD99	-0.511	-0.54	-0.482	0.000836	0.107
TNFRSF13C	-1.62	-1.72	-1.52	0.000956	0.116	Regulation	TNF Superfamily
TLR1	-1.92	-2.04	-1.81	0.000957	0.116	Microglial Functions	TLR
POU2F2	1.07	1.01	1.14	0.000979	0.116
CD84	-2.35	-2.5	-2.2	0.00102	0.118
IGF1R	-0.302	-0.321	-0.282	0.00108	0.121	Senescence
KLRK1	-2.25	-2.39	-2.1	0.00109	0.121	NK Cell Functions	Regulation
CARD11	-0.36	-0.384	-0.336	0.00117	0.123	Regulation
CCR1	-1.1	-1.18	-1.03	0.00118	0.123	Chemokines	Cytokines	Regulation	T-Cell Functions
CCL3L1	-0.583	-0.623	-0.544	0.0012	0.123	Cytokines
HLA.DMA	-0.766	-0.819	-0.713	0.00124	0.123	Antigen Processing	Regulation
IL2RG	0.132	0.123	0.141	0.00128	0.123	Chemokines
CD38	-1.14	-1.23	-1.06	0.0013	0.123	B-Cell Functions	Regulation
CD59	0.488	0.454	0.523	0.0013	0.123
SMAD3	-1.45	-1.55	-1.35	0.00131	0.123	Regulation
IL12A	1.23	1.14	1.32	0.00133	0.123	Cytokines	Interleukins	NK Cell Functions	Regulation	T-Cell Functions
HLA.DRA	-0.634	-0.68	-0.589	0.00134	0.123	Antigen Processing
IFNGR1	0.181	0.168	0.195	0.00149	0.13	T-Cell Functions
AICDA	4.56	4.22	4.91	0.00151	0.13	B-Cell Functions
ITGAL	1.24	1.14	1.33	0.00152	0.13	Adhesion	Regulation
NFATC1	-1.57	-1.7	-1.45	0.00155	0.13	Regulation
IL10RA	1.58	1.45	1.7	0.00166	0.13	Cytokines
CD74	-0.796	-0.859	-0.732	0.00166	0.13
CD86	1.34	1.24	1.45	0.00167	0.13	B-Cell Functions	Regulation	T-Cell Functions
HLA.DMB	-0.365	-0.394	-0.335	0.00167	0.13	Antigen Processing
CD24	-0.96	-1.04	-0.882	0.00173	0.13
RELB	0.495	0.454	0.536	0.00175	0.13	Regulation
CCL3	-0.621	-0.672	-0.569	0.00177	0.13	Chemokines	Regulation
CD1C	-1.21	-1.31	-1.11	0.00177	0.13	T-Cell Functions
AMICA1	-0.811	-0.878	-0.743	0.0018	0.13	Regulation
SYK	-0.295	-0.32	-0.27	0.00181	0.13	Macrophage Functions
CD81	-0.574	-0.622	-0.526	0.00181	0.13	Regulation
TNFSF4	2.6	2.38	2.82	0.00182	0.13	Chemokines	TNF Superfamily
PSEN2	0.794	0.727	0.862	0.00189	0.132	T-Cell Functions
SELL	2.81	2.57	3.05	0.00189	0.132	Regulation
CD63	-0.312	-0.339	-0.284	0.00198	0.137
LTB	2.43	2.21	2.64	0.00201	0.137	Cytokines	TNF Superfamily
C1QBP	0.43	0.391	0.468	0.00204	0.137	Chemokines
HLA.DQA1	0.407	0.37	0.443	0.00207	0.137	Antigen Processing
HLA.E	-0.564	-0.616	-0.513	0.00217	0.141	Regulation
TFRC	1.16	1.05	1.26	0.00221	0.141
CD79A	-0.775	-0.846	-0.703	0.00221	0.141
ADA	1.06	0.962	1.17	0.00241	0.151	B-Cell Functions	T-Cell Functions
IRF8	1.52	1.37	1.66	0.00243	0.151	Chemokines	Regulation
MAVS	-0.649	-0.712	-0.586	0.00245	0.151
NOD2	1.86	1.67	2.04	0.00255	0.154	Cytokines
CD276	-0.851	-0.936	-0.767	0.00256	0.154	Regulation
PSMB8	0.278	0.25	0.306	0.00265	0.158	Chemokines
IFI35	-1.15	-1.27	-1.03	0.00273	0.161	Chemokines
BLK	-1.27	-1.41	-1.14	0.00283	0.163	B-Cell Functions
ICAM1	0.966	0.865	1.07	0.00283	0.163	Adhesion	Regulation
NFKB1	0.386	0.345	0.428	0.00301	0.171
STAT6	-0.111	-0.124	-0.0993	0.00307	0.173	Chemokines	Regulation	T-Cell Functions
TLR10	-1.83	-2.04	-1.63	0.00325	0.181	TLR
INPP5D	-0.588	-0.654	-0.521	0.00328	0.181	Regulation
CR2	1.59	1.41	1.77	0.00334	0.182
CXCR3	1.22	1.08	1.36	0.00341	0.184	Chemokines	T-Cell Functions
SLAMF7	4.45	3.94	4.96	0.00345	0.185
CX3CL1	4.62	4.08	5.17	0.0036	0.19	Chemokines	T-Cell Functions
CXCR4	-0.708	-0.792	-0.624	0.00363	0.19	Cell Cycle	Chemokines	Regulation	T-Cell Functions
ISG15	0.924	0.812	1.04	0.00379	0.192
TNFRSF13B	0.713	0.626	0.799	0.0038	0.192	Chemokines	TNF Superfamily
CXCL10	8.61	7.57	9.65	0.0038	0.192	Chemokines	Cytokines	Pathogen Defense	Regulation	T-Cell Functions
TLR4	-1.33	-1.5	-1.17	0.00384	0.192	Microglial Functions	TLR
PBK	0.405	0.355	0.454	0.00389	0.192
CCL5	0.699	0.613	0.785	0.0039	0.192	Chemokines	Cytokines
ETS1	0.529	0.464	0.594	0.00392	0.192	Senescence
PRF1	-0.842	-0.947	-0.737	0.00403	0.195	Cytotoxicity	Pathogen Defense
IL10	1.16	1.01	1.31	0.0041	0.196	Interleukins
LCP1	0.323	0.282	0.364	0.00412	0.196	T-Cell Functions
NCF4	-1.45	-1.64	-1.26	0.00429	0.198
EGR1	-1.3	-1.46	-1.13	0.00431	0.198	Senescence	T-Cell Functions
CD22	1.84	1.61	2.08	0.00431	0.198
IFI16	-0.396	-0.447	-0.344	0.00432	0.198	Chemokines
CD44	1.22	1.06	1.38	0.00445	0.202	Senescence	Transporter Functions
ICAM3	-0.615	-0.696	-0.534	0.00447	0.202	Adhesion	Regulation
IL3	-0.581	-0.658	-0.504	0.00456	0.204	Regulation	T-Cell Functions
EBI3	1.81	1.56	2.05	0.00465	0.206	Cytokines
REPS1	0.417	0.36	0.473	0.00469	0.206	Cell Functions
TP53	-0.284	-0.322	-0.245	0.00472	0.206	T-Cell Functions
CCR7	0.885	0.764	1.01	0.00484	0.209	Chemokines	Regulation
TICAM1	0.894	0.771	1.02	0.00493	0.212	Macrophage Functions
RPS6	-0.383	-0.438	-0.329	0.00515	0.217	T-Cell Functions
PDCD1	-0.819	-0.934	-0.703	0.00516	0.217	Regulation
CASP3	0.496	0.425	0.566	0.00519	0.217	Cell Cycle	Regulation
MX1	-0.344	-0.393	-0.295	0.00524	0.218
CYFIP2	-0.719	-0.823	-0.615	0.0054	0.223
ICOSLG	0.223	0.19	0.255	0.00544	0.223	B-Cell Functions	Regulation	T-Cell Functions
RUNX3	0.831	0.71	0.953	0.00551	0.224	Regulation
NFKBIA	0.583	0.497	0.669	0.00561	0.224
TNFRSF1B	1.09	0.928	1.25	0.00565	0.224	Chemokines	TNF Superfamily
HLA.DQB1	-0.386	-0.443	-0.329	0.00568	0.224	Antigen Processing
BST2	0.659	0.562	0.757	0.00568	0.224
TXNIP	0.34	0.289	0.391	0.00583	0.228
GPI	0.678	0.575	0.781	0.00598	0.232
LY96	-1.23	-1.42	-1.05	0.00602	0.232
APP	0.392	0.331	0.453	0.0062	0.237
IL13RA1	-1.54	-1.78	-1.3	0.00634	0.24	Cytokines	T-Cell Functions
TLR6	-1.16	-1.35	-0.977	0.00649	0.244	TLR
HLA.A	0.431	0.362	0.5	0.00655	0.245	Antigen Processing	Cytotoxicity	Regulation
RUNX1	-0.38	-0.441	-0.319	0.0066	0.245	Regulation
STAT3	0.659	0.547	0.771	0.00743	0.274	Chemokines	Regulation
PYCARD	-1.13	-1.32	-0.928	0.00794	0.29
NFKB2	1.65	1.36	1.94	0.00801	0.29
CD3EAP	0.703	0.579	0.828	0.00809	0.29	Regulation
NOD1	-0.979	-1.15	-0.805	0.00813	0.29
C5	-1.95	-2.3	-1.6	0.00815	0.29	Complement
TNFAIP3	0.93	0.764	1.1	0.00823	0.291	TNF Superfamily
MCAM	1.46	1.2	1.72	0.00835	0.293	Adhesion
CXCR5	1.05	0.861	1.25	0.00857	0.298	B-Cell Functions	Chemokines
BTK	-0.129	-0.153	-0.106	0.00861	0.298
IRAK2	1.36	1.11	1.62	0.00873	0.299
IRF1	-0.779	-0.923	-0.635	0.00875	0.299	Chemokines	Regulation	T-Cell Functions
CTSS	-0.588	-0.697	-0.479	0.00888	0.302
IKBKE	0.365	0.296	0.433	0.00902	0.304
TNFRSF14	-1.94	-2.31	-1.58	0.00905	0.304	Regulation	T-Cell Functions	TNF Superfamily
AIRE	1.01	0.817	1.21	0.00956	0.319
IGF2R	-0.235	-0.281	-0.189	0.00987	0.325
CD53	-0.584	-0.698	-0.469	0.00988	0.325
CCR9	0.32	0.257	0.383	0.00999	0.327
CTLA4	1.61	1.29	1.93	0.0101	0.328	B-Cell Functions	T-Cell Functions
HLA.G	0.702	0.562	0.842	0.0102	0.331	Regulation
IRF5	0.426	0.341	0.512	0.0103	0.331	Senescence
PRKCE	-0.925	-1.11	-0.739	0.0104	0.332	Macrophage Functions
TNFRSF8	3.61	2.87	4.35	0.0108	0.341	TNF Superfamily
PLA2G6	-0.913	-1.1	-0.724	0.011	0.344	Cell Functions
TNFSF8	-1.83	-2.21	-1.45	0.011	0.344	Cytokines	TNF Superfamily
ATG10	-0.985	-1.19	-0.777	0.0114	0.354	Transporter Functions
CD28	1.78	1.4	2.15	0.0116	0.354
CD164	-0.436	-0.529	-0.343	0.0116	0.354
ADORA2A	0.537	0.422	0.651	0.0116	0.354	Cell Functions
BLNK	-0.187	-0.227	-0.147	0.0116	0.354
AKT3	-0.677	-0.822	-0.532	0.0117	0.354	Cell Functions
CD8A	-0.719	-0.875	-0.563	0.0121	0.363	Antigen Processing	Pathogen Defense	T-Cell Functions
PSMB7	0.288	0.225	0.35	0.0122	0.364	Antigen Processing
PRKCD	0.323	0.251	0.396	0.0129	0.383	Senescence
CTSH	0.713	0.551	0.874	0.0131	0.388
TNFRSF17	-0.269	-0.331	-0.208	0.0133	0.391	Cell Functions	TNF Superfamily
MAP2K1	0.479	0.369	0.589	0.0134	0.393
ICAM2	-0.705	-0.869	-0.542	0.0137	0.398	Adhesion	Regulation
IFIH1	0.707	0.543	0.872	0.0138	0.398
IRF7	-1.42	-1.75	-1.09	0.0139	0.398
PSEN1	-0.195	-0.24	-0.149	0.0139	0.398	T-Cell Functions
MAP4K2	-0.322	-0.398	-0.246	0.0142	0.404
NOTCH1	-0.708	-0.876	-0.539	0.0144	0.408	Regulation
CD1A	-0.641	-0.795	-0.487	0.0147	0.415	Cell Functions
ANXA1	0.592	0.449	0.734	0.0148	0.415	Transporter Functions
SLAMF6	-0.682	-0.848	-0.515	0.0151	0.419
MYD88	-0.563	-0.7	-0.425	0.0152	0.419	TLR
MSR1	-0.59	-0.735	-0.446	0.0152	0.419	Cell Functions
THBS1	0.29	0.219	0.362	0.0153	0.419	Antigen Processing	Cell Cycle	Regulation
CCL17	2.37	1.78	2.96	0.0157	0.429	Chemokines
CD19	-1.01	-1.27	-0.756	0.0165	0.447	B-Cell Functions	Regulation
MAPKAPK2	0.496	0.369	0.624	0.0167	0.45
CCL21	-0.548	-0.69	-0.405	0.0172	0.461	Chemokines	Regulation
IL8	1.2	0.884	1.51	0.0173	0.461
IKBKG	-0.492	-0.622	-0.362	0.0177	0.47
TBX21	0.394	0.289	0.498	0.0179	0.472	Regulation	T-Cell Functions
PAX5	-0.171	-0.216	-0.125	0.0181	0.476
IFNAR1	-0.391	-0.496	-0.286	0.0183	0.476	Pathogen Defense
EP300	-0.351	-0.446	-0.257	0.0184	0.476
C9	-1.55	-1.96	-1.13	0.0184	0.476	Complement
ST6GAL1	-0.0597	-0.0758	-0.0436	0.0184	0.476
VEGFA	0.85	0.619	1.08	0.0186	0.477	Cytokines	Leukocyte Functions
CCR6	-0.645	-0.822	-0.468	0.019	0.486
EGR2	-1.95	-2.49	-1.41	0.0192	0.487	Regulation
IFNAR2	0.218	0.158	0.279	0.0194	0.489	Chemokines
HLA.DPB1	-0.258	-0.33	-0.187	0.0194	0.489	Antigen Processing
ALCAM	0.261	0.189	0.334	0.0196	0.491	Adhesion
MAP2K2	0.0994	0.0716	0.127	0.0198	0.493
TNFSF10	-1.68	-2.15	-1.2	0.0203	0.503	Cell Cycle	Cytokines	Regulation	TNF Superfamily
BCL2	-0.718	-0.922	-0.513	0.0204	0.504	Cell Cycle
MIF	0.341	0.243	0.439	0.0209	0.513
FCGR2B	-0.353	-0.456	-0.251	0.0212	0.517	Regulation
SH2B2	0.782	0.555	1.01	0.0212	0.517	Regulation
TLR9	-0.551	-0.712	-0.39	0.0215	0.521	TLR
CD83	0.151	0.107	0.195	0.0216	0.521
HLA.B	0.211	0.149	0.274	0.0219	0.527	Antigen Processing	Cytotoxicity	Regulation
MAPK3	0.297	0.208	0.385	0.0223	0.532
IL3RA	-0.833	-1.08	-0.583	0.0227	0.541	Cell Functions
CREBBP	-0.791	-1.03	-0.552	0.023	0.544
STAT2	-0.522	-0.681	-0.362	0.0234	0.551	Chemokines	Regulation
USP9Y	-0.568	-0.741	-0.394	0.0235	0.551	Cell Functions
CXCL9	0.48	0.333	0.627	0.0236	0.552	Chemokines	Regulation	T-Cell Functions
IRF2	0.241	0.167	0.316	0.0238	0.554	Chemokines	Regulation
IL7R	-0.43	-0.563	-0.297	0.0239	0.554	Cytokines
GZMK	-0.231	-0.303	-0.16	0.024	0.554	Cell Functions	Cytotoxicity
PSMB10	-0.252	-0.33	-0.174	0.0242	0.555
ELK1	0.266	0.183	0.349	0.0245	0.556
POU2AF1	-1.12	-1.48	-0.773	0.0245	0.556
RELA	-0.168	-0.221	-0.115	0.0247	0.556
NFATC2	0.266	0.183	0.35	0.0247	0.556	Regulation
F12	0.917	0.629	1.21	0.0248	0.556
TAP2	0.451	0.309	0.593	0.0249	0.556	Antigen Processing
CD70	0.0808	0.0552	0.106	0.0251	0.559	Cytokines	T-Cell Functions	TNF Superfamily
TLR7	-0.597	-0.788	-0.406	0.0256	0.568	Microglial Functions	TLR
MAP3K1	-0.509	-0.674	-0.345	0.0262	0.577
CKLF	-0.182	-0.241	-0.123	0.0262	0.577	Chemokines
IRAK1	-0.372	-0.493	-0.251	0.0264	0.578
BST1	-0.662	-0.878	-0.446	0.0267	0.581
TFEB	0.261	0.176	0.346	0.0267	0.581
TAPBP	-0.278	-0.37	-0.187	0.027	0.584	Antigen Processing
CD1D	-1.7	-2.27	-1.14	0.0272	0.584	T-Cell Functions
CCL19	0.822	0.551	1.09	0.0273	0.584	Chemokines	Regulation
TAP1	0.729	0.488	0.971	0.0273	0.584	Antigen Processing
IL1RL2	0.596	0.398	0.794	0.0275	0.585
ANP32B	-0.184	-0.246	-0.123	0.0281	0.596	Cell Functions
ITGA1	1.96	1.3	2.63	0.0287	0.605	Adhesion	T-Cell Functions
SLAMF1	-1	-1.34	-0.662	0.0288	0.605
PIK3CD	0.437	0.288	0.586	0.0289	0.605
BCL6	1.44	0.943	1.93	0.0294	0.613	Regulation
SMPD3	1.13	0.742	1.52	0.0296	0.614	Cell Functions
IFIT2	0.756	0.495	1.02	0.0297	0.614	Chemokines
PSMD7	0.326	0.21	0.441	0.0311	0.641
ATF2	-0.219	-0.297	-0.141	0.0315	0.648
LYN	-0.367	-0.499	-0.235	0.0321	0.656	Regulation
NLRP3	-0.63	-0.858	-0.403	0.0322	0.656
IL15RA	0.601	0.382	0.819	0.0327	0.664	Chemokines
TYK2	-0.558	-0.763	-0.354	0.0332	0.671	Cytokines	Pathogen Defense	Regulation
LILRA1	-0.667	-0.912	-0.421	0.0336	0.677	Regulation
ATG5	0.417	0.262	0.571	0.034	0.679
IFITM1	0.208	0.131	0.285	0.034	0.679	Regulation
MAP3K7	-0.254	-0.351	-0.157	0.0362	0.721
CTSW	-0.956	-1.32	-0.587	0.0367	0.727	Transporter Functions
LILRB2	0.403	0.244	0.561	0.0381	0.752	Regulation
PIK3CG	-0.433	-0.604	-0.262	0.0382	0.752
LTF	-0.603	-0.842	-0.364	0.0385	0.754
ATF1	-0.207	-0.289	-0.125	0.0386	0.754
CD68	-0.985	-1.38	-0.59	0.0394	0.766	Cell Functions
CHUK	0.405	0.238	0.571	0.0414	0.802
SBNO2	-0.42	-0.594	-0.246	0.0417	0.806	Macrophage Functions
JAK1	-0.186	-0.263	-0.108	0.0423	0.813	Cytokines	Regulation
CXCL16	0.522	0.304	0.74	0.0424	0.813	Chemokines
BCL10	-0.209	-0.297	-0.121	0.0431	0.824
LAG3	-0.594	-0.847	-0.342	0.0439	0.833	Regulation	T-Cell Functions
EPCAM	0.255	0.146	0.363	0.0439	0.833	Adhesion	Cell Functions
IRAK4	-0.283	-0.404	-0.161	0.0449	0.848
LAIR2	-1.46	-2.09	-0.822	0.046	0.863	Cell Functions
IL1A	0.596	0.336	0.856	0.046	0.863	Cytokines	Interleukins
CT45A1	-0.543	-0.78	-0.305	0.0465	0.869
CDKN1A	0.369	0.207	0.532	0.0471	0.877	Cell Cycle	Regulation	Senescence
MEFV	-1.63	-2.35	-0.904	0.0478	0.887
PNMA1	0.249	0.138	0.36	0.048	0.887
RIPK2	0.345	0.191	0.498	0.0481	0.887
CYLD	-0.244	-0.353	-0.135	0.0484	0.889
IL17F	-0.452	-0.657	-0.248	0.0492	0.9	Interleukins
PDGFRB	-1.03	-1.5	-0.565	0.0496	0.901
IL17RB	1.33	0.725	1.93	0.0496	0.901	Chemokines
CD247	0.476	0.26	0.692	0.0498	0.901	Regulation
CREB1	-0.238	-0.347	-0.129	0.0502	0.907
ISG20	0.477	0.255	0.699	0.052	0.932
CEBPB	-0.362	-0.531	-0.194	0.0521	0.932
TRAF6	-0.334	-0.49	-0.178	0.0523	0.932
CSF1	-0.64	-0.939	-0.341	0.0524	0.932
CD46	0.286	0.152	0.421	0.0529	0.939
PRG2	0.807	0.424	1.19	0.0539	0.953	Pathogen Defense
CCL20	-0.799	-1.18	-0.419	0.0542	0.955	Chemokines
C1QB	-0.624	-0.921	-0.326	0.0544	0.956	Complement
IKBKB	-0.576	-0.853	-0.299	0.0554	0.969
TCF7	0.393	0.204	0.583	0.0556	0.97	Regulation
CD5	-0.428	-0.635	-0.22	0.0561	0.975	Regulation	T-Cell Functions
IL12RB1	0.589	0.303	0.875	0.0564	0.977	T-Cell Functions
JAK2	-0.443	-0.659	-0.227	0.0566	0.978	Cytokines	Regulation
KIR_Inhibiting_Subgroup_1	0.178	0.0902	0.265	0.0577	0.99
BTLA	-0.906	-1.35	-0.46	0.0577	0.99	Cell Functions
ZAP70	-0.565	-0.844	-0.286	0.0581	0.99
IL6ST	-0.336	-0.502	-0.17	0.0581	0.99	Chemokines
TNFSF18	-0.876	-1.31	-0.442	0.0585	0.992	T-Cell Functions	TNF Superfamily
LTK	-1.46	-2.18	-0.733	0.0586	0.992	Cell Functions
HLA.DOB	-0.83	-1.25	-0.412	0.0602	1	Antigen Processing	Cytokines
ABL1	-0.221	-0.334	-0.109	0.0615	1	Cell Cycle	Regulation	Senescence
FADD	0.165	0.0806	0.249	0.0617	1
NUP107	0.369	0.18	0.558	0.0618	1	Cell Cycle
PLAU	0.624	0.302	0.945	0.0627	1	Senescence
TNFSF11	-0.825	-1.26	-0.393	0.0646	1	TNF Superfamily	Transporter Functions
ITCH	-0.104	-0.158	-0.0494	0.0646	1
TOLLIP	-0.28	-0.427	-0.133	0.0649	1
C3AR1	-1.21	-1.85	-0.571	0.0655	1	Regulation
TBK1	0.169	0.0796	0.259	0.0659	1
TIRAP	-0.713	-1.09	-0.334	0.0665	1
IL6	3.19	1.48	4.91	0.0675	1	Interleukins
CD7	-0.146	-0.226	-0.0671	0.0687	1	Regulation	T-Cell Functions
KIR3DL3	-0.541	-0.837	-0.245	0.0699	1	NK Cell Functions
TICAM2	0.996	0.447	1.54	0.0708	1
TRAF3	-0.232	-0.361	-0.103	0.0717	1
PECAM1	-1.12	-1.75	-0.489	0.0734	1	Transporter Functions
PIN1	-0.0632	-0.099	-0.0274	0.0744	1
DMBT1	-0.911	-1.43	-0.39	0.0757	1
MNX1	-0.338	-0.532	-0.144	0.0758	1
MAPK1	-0.153	-0.242	-0.065	0.0766	1
CD9	-0.772	-1.22	-0.327	0.0768	1
NOS2A	-0.462	-0.73	-0.194	0.0777	1
SEMG1	-0.24	-0.382	-0.0992	0.0793	1
CD40LG	-0.341	-0.542	-0.141	0.0794	1	Regulation
JAM3	0.495	0.203	0.787	0.0797	1
IL13	-0.417	-0.663	-0.171	0.0798	1	Cytokines	Interleukins	T-Cell Functions
BID	-0.464	-0.737	-0.19	0.0799	1	Cell Cycle	Regulation
SELPLG	-0.306	-0.489	-0.124	0.0815	1
CASP1	-0.275	-0.441	-0.11	0.0826	1
ROPN1	-0.129	-0.207	-0.0513	0.0831	1
MICB	-0.311	-0.499	-0.123	0.0833	1	Regulation
S100A7	-0.74	-1.2	-0.284	0.0862	1
KLRF1	0.723	0.276	1.17	0.0867	1	Cell Functions	NK Cell Functions
NT5E	0.877	0.334	1.42	0.0871	1	Transporter Functions
FN1	-0.871	-1.41	-0.331	0.0871	1	Senescence
SMAD2	-0.114	-0.185	-0.0428	0.0882	1	Cell Functions
IL17A	-0.68	-1.11	-0.254	0.0889	1	Cytokines	Interleukins
XCL2	0.375	0.139	0.612	0.0896	1	Chemokines
UBC	-0.0736	-0.12	-0.0272	0.0899	1
EOMES	-0.938	-1.54	-0.342	0.0911	1	T-Cell Functions
RORA	-0.71	-1.16	-0.257	0.0916	1	Regulation
NFATC4	-0.754	-1.24	-0.271	0.0923	1
CD48	-0.163	-0.267	-0.0583	0.0924	1
NLRC5	0.336	0.119	0.554	0.094	1
IL6R	1.37	0.475	2.26	0.0953	1	Cytokines
CLEC4C	-2.2	-3.65	-0.757	0.0963	1
ABCB1	-0.848	-1.41	-0.29	0.0967	1
FEZ1	0.944	0.322	1.57	0.0968	1	Cell Functions
ZNF205	-0.455	-0.758	-0.152	0.0987	1	Cell Functions
MR1	-0.47	-0.785	-0.155	0.0996	1	Antigen Processing
OAS3	-0.934	-1.57	-0.303	0.101	1	Cytokines	Pathogen Defense
SPN	-0.196	-0.331	-0.0618	0.104	1	Regulation
CTSG	0.79	0.247	1.33	0.104	1	Pathogen Defense	Regulation
ICAM4	-1	-1.7	-0.308	0.105	1	Adhesion	Regulation
SIGLEC1	-0.67	-1.14	-0.2	0.108	1	Transporter Functions
DOCK9	0.448	0.133	0.763	0.108	1	Cell Functions
ITGB2	-0.193	-0.329	-0.0567	0.109	1	Adhesion	Regulation
IL2RA	1	0.294	1.71	0.109	1	Regulation
SERPINB2	0.905	0.258	1.55	0.111	1	Senescence
FCER2	-0.459	-0.789	-0.13	0.112	1
CDK1	-0.184	-0.316	-0.0521	0.112	1
TNFRSF9	-0.623	-1.07	-0.176	0.112	1	TNF Superfamily
EWSR1	-0.101	-0.173	-0.0284	0.112	1	Cell Functions
FLT3LG	-0.2	-0.344	-0.0551	0.114	1	Cytokines
ENG	0.402	0.11	0.694	0.114	1
IFNL1	-0.374	-0.649	-0.0988	0.117	1	Cytokines	Interleukins
CFB	-0.701	-1.23	-0.176	0.12	1
MERTK	-0.433	-0.76	-0.107	0.121	1	Transporter Functions
C6	-0.781	-1.37	-0.192	0.121	1	Complement
TLR8	-0.798	-1.4	-0.194	0.122	1	TLR
CLEC4A	-0.729	-1.29	-0.172	0.124	1
CXCL13	1.15	0.271	2.03	0.125	1	Chemokines
IFI27	-0.667	-1.18	-0.154	0.126	1	Chemokines
CREB5	-0.408	-0.725	-0.0916	0.127	1
IRGM	-0.708	-1.26	-0.156	0.129	1
PDGFC	-0.926	-1.65	-0.202	0.129	1	Cell Functions
ITGA4	-0.22	-0.397	-0.0438	0.134	1	Adhesion	Regulation
TNFRSF10B	0.0634	0.0123	0.114	0.135	1	TNF Superfamily
FLT3	-0.754	-1.36	-0.145	0.136	1
ATM	-0.47	-0.854	-0.0866	0.138	1	Cell Cycle
THBD	-0.576	-1.05	-0.099	0.142	1	Leukocyte Functions
SYCP1	-0.35	-0.644	-0.0565	0.144	1
ITGAM	-0.71	-1.31	-0.114	0.145	1	Adhesion	Transporter Functions
IL9	0.543	0.0832	1	0.147	1	Cytokines
ITGA5	-0.465	-0.859	-0.0698	0.147	1	Adhesion
CLEC5A	-0.917	-1.7	-0.134	0.148	1
IL2	1.58	0.221	2.94	0.15	1	Cytokines	Regulation	T-Cell Functions
TNFRSF11A	-0.634	-1.18	-0.087	0.151	1	TNF Superfamily
IL22RA2	-0.579	-1.08	-0.0765	0.152	1	Chemokines
GAGE1	-1.04	-1.94	-0.133	0.153	1
CD200	-0.399	-0.749	-0.0486	0.155	1	Regulation
DUSP6	-0.426	-0.804	-0.048	0.158	1
CD3E	-0.806	-1.53	-0.0786	0.162	1	T-Cell Functions
PRAME	0.777	0.0735	1.48	0.163	1
BCL2L1	0.072	0.00669	0.137	0.163	1
KLRC2	-0.68	-1.3	-0.062	0.164	1	NK Cell Functions
CXCL6	0.575	0.0516	1.1	0.164	1	Chemokines	Regulation
CCL2	0.375	0.0321	0.719	0.165	1	Chemokines
CFI	-0.238	-0.457	-0.02	0.166	1
TANK	0.183	0.0136	0.352	0.168	1
TNFRSF4	0.675	0.0383	1.31	0.173	1	TNF Superfamily
TNFSF12	-0.859	-1.68	-0.0428	0.175	1	Chemokines	TNF Superfamily
MICA	-0.658	-1.28	-0.0315	0.176	1	Regulation
SH2D1B	-0.697	-1.36	-0.0317	0.176	1	Leukocyte Functions
ECSIT	0.108	0.00423	0.213	0.178	1
IL11	-0.8	-1.57	-0.03	0.179	1	B-Cell Functions	Cytokines	Interleukins
KLRD1	-0.782	-1.54	-0.0233	0.181	1	NK Cell Functions	Regulation
CR1	0.612	0.0165	1.21	0.182	1
ITGAE	0.0305	0.000771	0.0602	0.182	1	Adhesion
IL23R	-0.286	-0.569	-0.002	0.187	1	Cytokines
CLU	0.922	0.00117	1.84	0.189	1
IRF4	0.136	-0.00194	0.275	0.193	1	Regulation	T-Cell Functions
BMI1	-0.116	-0.235	0.00179	0.193	1
TNFRSF12A	-0.872	-1.76	0.0139	0.193	1	TNF Superfamily
SELE	-0.593	-1.2	0.0118	0.195	1	Regulation
CD33	-1.05	-2.12	0.0275	0.196	1
NCR1	-0.301	-0.614	0.0128	0.201	1	Cell Functions	NK Cell Functions
CCL14	-0.81	-1.66	0.04	0.203	1	Chemokines
CXCL3	-0.341	-0.702	0.0199	0.205	1	Chemokines	Regulation
COLEC12	0.398	-0.0233	0.819	0.205	1
TFE3	0.104	-0.00628	0.214	0.206	1
ITGB3	-0.71	-1.46	0.0434	0.206	1	Adhesion
ATG12	-0.229	-0.473	0.0145	0.207	1
CCL7	-0.499	-1.03	0.0359	0.209	1	Chemokines
FAS	0.599	-0.0467	1.24	0.211	1	B-Cell Functions	Regulation	T-Cell Functions	TNF Superfamily	Transporter Functions
PMCH	-0.584	-1.21	0.0457	0.211	1	Cell Functions
CHIT1	0.54	-0.0454	1.13	0.212	1	Cell Functions
SOCS1	-0.192	-0.4	0.0166	0.213	1	T-Cell Functions
MAPK14	-0.093	-0.197	0.0112	0.222	1
C7	-0.906	-1.93	0.115	0.224	1	Complement
FCER1A	-0.537	-1.15	0.0748	0.227	1
S100B	-1.72	-3.68	0.246	0.229	1
IFNG	-0.492	-1.06	0.0712	0.229	1	Cytokines	Interleukins	T-Cell Functions
MAPK11	-0.667	-1.43	0.099	0.23	1
DDX58	-0.428	-0.921	0.0645	0.231	1
IL26	-0.28	-0.604	0.0434	0.232	1	Cytokines	Interleukins
CTSL	-0.376	-0.812	0.0588	0.232	1
PSMB9	0.0755	-0.0122	0.163	0.234	1	Antigen Processing
HLA.DRB3	-0.109	-0.235	0.0176	0.234	1	Antigen Processing
C8A	-0.634	-1.37	0.103	0.234	1	Complement
IL1R1	-0.841	-1.82	0.138	0.234	1
CXCR2	-0.627	-1.36	0.103	0.234	1	Chemokines	Regulation
CD163	0.387	-0.0705	0.845	0.239	1	Transporter Functions
ARG2	0.0895	-0.0169	0.196	0.241	1
MAGEA4	-1.21	-2.65	0.231	0.241	1
MAGEA3	0.454	-0.092	0.999	0.245	1
AXL	-0.926	-2.04	0.188	0.245	1
C3	1.11	-0.232	2.46	0.246	1	Regulation
IL17RA	-0.118	-0.26	0.0247	0.247	1	Cell Functions
TPTE	-0.357	-0.791	0.0766	0.248	1
ILF3	0.0911	-0.0205	0.203	0.251	1	Chemokines
CSF3	-0.465	-1.04	0.106	0.251	1	Cell Functions
NEFL	-0.128	-0.285	0.0294	0.252	1	Cell Functions
GZMB	-1.36	-3.04	0.328	0.255	1	Cell Functions	Cytotoxicity
IL23A	0.285	-0.072	0.643	0.258	1	Interleukins
FCGR1A	-0.491	-1.11	0.127	0.26	1
TNFSF13	-0.228	-0.516	0.0594	0.26	1	Regulation	TNF Superfamily
SSX1	-0.522	-1.19	0.142	0.263	1
PPBP	-0.375	-0.853	0.103	0.264	1	Chemokines
CD3G	0.905	-0.252	2.06	0.265	1	Regulation	T-Cell Functions
CASP10	-0.35	-0.799	0.0989	0.266	1
CD1B	-2.11	-4.83	0.601	0.266	1	Cell Functions
CDH5	0.426	-0.121	0.973	0.267	1
CCL28	0.723	-0.215	1.66	0.27	1	Chemokines
CXCR6	-0.245	-0.564	0.0742	0.271	1	Chemokines
IL1RAP	-0.465	-1.07	0.142	0.272	1
ITGAX	0.626	-0.195	1.45	0.274	1	Adhesion
CCL18	-0.401	-0.927	0.126	0.274	1	Chemokines
LCK	-0.0814	-0.189	0.0259	0.275	1	Regulation	T-Cell Functions
IFNA1	0.604	-0.192	1.4	0.276	1	Interleukins
IRF3	0.0393	-0.0126	0.0912	0.276	1
SYT17	-0.43	-1	0.14	0.277	1	Cell Functions
HMGB1	-0.0485	-0.113	0.0158	0.278	1	Regulation
APOE	0.32	-0.107	0.746	0.279	1	Transporter Functions
MAPK8	0.0717	-0.0244	0.168	0.281	1
STAT5B	-0.152	-0.358	0.0535	0.284	1	Chemokines	Regulation
IL25	-0.225	-0.534	0.0842	0.29	1	Interleukins
DEFB1	0.252	-0.0948	0.598	0.291	1
FCER1G	0.261	-0.103	0.626	0.295	1	Regulation
CD274	0.06	-0.0244	0.144	0.298	1	T-Cell Functions
VCAM1	-0.283	-0.683	0.116	0.299	1	Adhesion	Regulation
IFNA7	-0.297	-0.718	0.123	0.3	1	Interleukins
FYN	0.116	-0.0483	0.28	0.301	1	Transporter Functions
COL3A1	-0.335	-0.81	0.14	0.301	1	Regulation
CD14	-0.841	-2.03	0.352	0.301	1
IL4R	-0.0927	-0.224	0.0389	0.301	1	Cytokines	T-Cell Functions
YTHDF2	-0.0643	-0.156	0.0271	0.302	1
IL1R2	0.792	-0.349	1.93	0.307	1	Cytokines
MASP2	0.498	-0.22	1.22	0.307	1
PTGDR2	0.0718	-0.0325	0.176	0.31	1	Cell Functions
TAB1	-0.114	-0.281	0.0521	0.31	1
MARCO	0.161	-0.0735	0.395	0.311	1
HSD11B1	-0.126	-0.311	0.0583	0.312	1	Cell Functions
VEGFC	-0.841	-2.07	0.389	0.312	1
ITGB4	0.57	-0.27	1.41	0.315	1	Adhesion
CCRL2	-0.373	-0.926	0.18	0.317	1	Chemokines
C1QA	0.633	-0.315	1.58	0.321	1	Complement
CARD9	0.286	-0.146	0.718	0.324	1
IL17B	-0.356	-0.896	0.184	0.325	1	Chemokines	Interleukins
PTGS2	-0.367	-0.925	0.191	0.327	1	Cytokines
CXCL5	0.48	-0.26	1.22	0.332	1	Chemokines
CCR4	0.585	-0.321	1.49	0.333	1	Chemokines	Cytokines	Regulation	T-Cell Functions
MAP3K5	-0.0739	-0.189	0.0407	0.334	1
CLEC7A	-0.66	-1.69	0.365	0.334	1
RAG1	-0.325	-0.83	0.18	0.335	1	B-Cell Functions
TNFSF13B	-0.432	-1.11	0.242	0.336	1	Regulation	TNF Superfamily
IL1B	-1.22	-3.12	0.682	0.336	1	Chemokines	Cytokines	Interleukins	Pathogen Defense	Regulation
PVR	-0.322	-0.827	0.183	0.337	1	Regulation
TIGIT	-0.226	-0.587	0.135	0.345	1	T-Cell Functions
HLA.DRB4	-0.423	-1.1	0.259	0.348	1	Antigen Processing
F13A1	-0.952	-2.49	0.584	0.348	1	Cell Functions
IL18R1	-0.697	-1.83	0.437	0.351	1	T-Cell Functions
CD37	-0.103	-0.27	0.0644	0.352	1
C4BPA	-0.473	-1.25	0.301	0.354	1	Complement
CEACAM6	-0.349	-0.925	0.226	0.356	1	Adhesion
OSM	0.295	-0.193	0.784	0.358	1	Cell Functions
TNFRSF11B	0.433	-0.287	1.15	0.359	1	TNF Superfamily
CXCL1	-0.528	-1.41	0.355	0.362	1	Chemokines	Regulation
TREM1	-1.39	-3.73	0.944	0.363	1
CXCL2	-0.444	-1.19	0.301	0.363	1	Chemokines	Regulation
IL22RA1	0.3	-0.204	0.804	0.364	1	Chemokines
IL12B	0.249	-0.17	0.668	0.364	1	Cytokines	Interleukins	NK Cell Functions	T-Cell Functions
MAF	-0.536	-1.45	0.378	0.369	1	Cell Functions	T-Cell Functions
ENTPD1	-0.156	-0.423	0.111	0.371	1
DUSP4	0.382	-0.278	1.04	0.374	1
IL27	-0.438	-1.19	0.319	0.375	1	Interleukins
ITGA2B	-0.648	-1.77	0.478	0.377	1	Adhesion
MRC1	-0.606	-1.66	0.45	0.377	1
C2	-0.456	-1.26	0.351	0.383	1	Complement
TREM2	-0.313	-0.873	0.247	0.388	1
CCL16	-0.795	-2.22	0.632	0.389	1	Chemokines	Regulation
CTAGE1	-0.855	-2.4	0.686	0.39	1
CD209	-0.564	-1.58	0.455	0.392	1	Cell Functions
CSF3R	-0.404	-1.14	0.331	0.394	1	Cytokines
MAGEC1	-0.354	-1	0.293	0.396	1
GTF3C1	0.0744	-0.0661	0.215	0.409	1	Cell Functions
LIF	0.172	-0.155	0.499	0.411	1	Cell Functions
IL1RL1	-0.395	-1.15	0.361	0.413	1
C1R	-0.31	-0.917	0.297	0.422	1	Complement
IL11RA	-0.399	-1.18	0.387	0.424	1	Chemokines
TXK	-0.73	-2.18	0.724	0.429	1
IFNA8	-0.21	-0.635	0.215	0.436	1	Interleukins
CCR5	0.329	-0.338	0.996	0.436	1	Cytokines	T-Cell Functions
PPARG	-0.423	-1.28	0.438	0.437	1
BAGE	-0.252	-0.77	0.265	0.44	1
TNFRSF10C	-0.917	-2.8	0.966	0.44	1	TNF Superfamily
CD8B	0.355	-0.374	1.08	0.441	1	Regulation	T-Cell Functions
MUC1	0.264	-0.287	0.815	0.447	1
CFD	0.378	-0.417	1.17	0.45	1
CCR3	-0.549	-1.71	0.609	0.451	1	Chemokines
FCGR3A	-0.44	-1.38	0.498	0.455	1	Regulation
IL18	-0.38	-1.19	0.434	0.456	1	Interleukins	T-Cell Functions
BIRC5	-0.0585	-0.185	0.0681	0.461	1	Cell Cycle
LAMP2	-0.0447	-0.142	0.0524	0.462	1
CFP	-0.259	-0.827	0.308	0.465	1
CEACAM8	-0.16	-0.509	0.19	0.465	1	Adhesion	Chemokines
IFNB1	-0.0892	-0.285	0.106	0.466	1
TNFRSF1A	-0.153	-0.491	0.186	0.469	1	Chemokines	TNF Superfamily
TLR3	0.303	-0.37	0.976	0.47	1	Microglial Functions	TLR
MAGEC2	-0.584	-1.89	0.717	0.472	1
S100A12	-0.12	-0.391	0.151	0.476	1
SSX4	-1.06	-3.44	1.33	0.477	1
CSF1R	0.469	-0.594	1.53	0.479	1
LBP	-1.1	-3.66	1.46	0.488	1	Macrophage Functions
CD55	-0.0889	-0.296	0.118	0.488	1
TRAF2	0.0503	-0.0676	0.168	0.491	1
MASP1	0.27	-0.365	0.905	0.493	1
CX3CR1	-0.361	-1.22	0.497	0.497	1	Chemokines	Microglial Functions
IL5RA	0.209	-0.29	0.707	0.498	1	Cytokines
CTCFL	0.301	-0.42	1.02	0.5	1
ATG16L1	-0.0826	-0.281	0.116	0.5	1	Transporter Functions
LRRN3	0.348	-0.488	1.18	0.5	1
CD34	-0.155	-0.529	0.218	0.501	1	Regulation
PLAUR	-0.117	-0.4	0.165	0.501	1
S100A8	-0.382	-1.32	0.556	0.508	1
HAMP	-0.357	-1.24	0.525	0.511	1
IFIT1	0.0964	-0.142	0.335	0.511	1	Chemokines
ARG1	0.207	-0.315	0.729	0.518	1
LAMP3	0.451	-0.709	1.61	0.525	1	Cell Functions
ULBP2	-0.522	-1.88	0.835	0.529	1	Regulation
IL19	0.52	-0.836	1.88	0.531	1	Chemokines	Interleukins
FPR2	-0.165	-0.594	0.265	0.531	1
LAMP1	0.0345	-0.056	0.125	0.532	1	Transporter Functions
AMBP	0.159	-0.266	0.585	0.539	1	Regulation
CD2	0.304	-0.511	1.12	0.541	1	Leukocyte Functions	T-Cell Functions
IL1RN	0.574	-0.984	2.13	0.545	1	Cytokines	Interleukins
IL18RAP	0.49	-0.887	1.87	0.558	1	T-Cell Functions
HLA.C	-0.00909	-0.0347	0.0165	0.558	1	Antigen Processing	Cytotoxicity	Regulation
CCL8	-0.298	-1.18	0.579	0.574	1	Chemokines	Regulation
CXCL12	0.951	-1.88	3.78	0.578	1	Chemokines
KLRC1	-0.121	-0.481	0.239	0.578	1	NK Cell Functions	Regulation
KLRG1	-0.237	-0.948	0.474	0.58	1	NK Cell Functions	Regulation
ITGA6	-0.473	-1.9	0.954	0.583	1	Adhesion
JAK3	0.0778	-0.159	0.315	0.586	1	Cytokines	Regulation
RORC	0.32	-0.669	1.31	0.591	1	Cell Functions
C4B	0.224	-0.476	0.925	0.594	1	Complement
GZMA	-0.106	-0.442	0.23	0.598	1	Cell Functions	Cytotoxicity
LTBR	-0.306	-1.27	0.661	0.599	1	Chemokines
IGLL1	-0.291	-1.21	0.631	0.599	1
CD1E	-0.295	-1.23	0.639	0.599	1	Antigen Processing
NFATC3	-0.0322	-0.137	0.0727	0.609	1	Regulation
CLEC6A	-0.421	-1.8	0.957	0.61	1
GZMM	0.353	-0.829	1.54	0.617	1	Cell Functions	Cytotoxicity
THY1	-0.181	-0.788	0.426	0.618	1
IFNL2	-0.328	-1.43	0.773	0.618	1	Chemokines
CCL25	-0.265	-1.16	0.634	0.622	1	Chemokines	Complement
SH2D1A	-0.134	-0.59	0.323	0.624	1
IL7	0.408	-1.01	1.82	0.629	1	Interleukins
CD97	0.0628	-0.164	0.29	0.642	1
IL13RA2	0.381	-0.999	1.76	0.642	1	Chemokines	T-Cell Functions
KIR_Activating_Subgroup_1	0.311	-0.816	1.44	0.642	1
PDCD1LG2	0.172	-0.451	0.794	0.643	1
LCN2	-0.0462	-0.216	0.124	0.648	1
CXCR1	-0.167	-0.786	0.452	0.65	1	Chemokines	Regulation
TMEFF2	0.146	-0.396	0.687	0.65	1
LILRA5	-0.195	-0.919	0.529	0.651	1
CEACAM1	0.0775	-0.213	0.368	0.654	1	Adhesion
ITGA2	-0.191	-0.914	0.531	0.655	1	Adhesion
MPPED1	-0.325	-1.55	0.905	0.656	1	Cell Functions
IL34	0.166	-0.461	0.793	0.656	1	Interleukins
TPSAB1	0.27	-0.763	1.3	0.66	1	Cell Functions
CRP	-0.291	-1.41	0.825	0.66	1	Transporter Functions
KIR_Inhibiting_Subgroup_2	-0.203	-0.997	0.591	0.666	1
IFNA2	-0.265	-1.33	0.796	0.673	1	Interleukins
MAGEB2	-0.264	-1.34	0.815	0.679	1
SPA17	-0.0433	-0.224	0.137	0.685	1
ELANE	-0.184	-0.97	0.603	0.692	1	Regulation
CCL1	-0.272	-1.46	0.916	0.697	1	Chemokines
CD36	-0.48	-2.58	1.62	0.697	1	Transporter Functions
TLR5	0.209	-0.726	1.14	0.705	1	TLR
CAMP	-0.0529	-0.296	0.191	0.712	1
CD6	-0.132	-0.748	0.484	0.715	1	Cell Functions
A2M	-0.16	-0.916	0.596	0.719	1	Chemokines
IFNA17	-0.219	-1.25	0.815	0.719	1	Interleukins
IL1RAPL2	-0.158	-0.922	0.606	0.725	1
CCND3	-0.0202	-0.12	0.0792	0.729	1	Cell Cycle
LRP1	-0.133	-0.79	0.524	0.73	1
CD47	0.00552	-0.0222	0.0332	0.734	1	Regulation	T-Cell Functions	Transporter Functions
GNLY	-0.249	-1.51	1.01	0.735	1	Cytotoxicity	Pathogen Defense
CCL23	-0.21	-1.29	0.868	0.74	1	Chemokines	Regulation
MAGEA1	-0.163	-1.02	0.69	0.744	1
KIR_Activating_Subgroup_2	0.347	-1.47	2.17	0.744	1
CCL11	0.174	-0.745	1.09	0.746	1	Chemokines
MS4A2	0.183	-0.793	1.16	0.748	1	Chemokines
NCAM1	-0.0912	-0.579	0.397	0.749	1
CMKLR1	-0.191	-1.24	0.859	0.755	1	Chemokines
FUT5	-0.21	-1.37	0.947	0.756	1	Cell Functions
CXCL14	0.0961	-0.44	0.632	0.759	1	Chemokines
TNFRSF18	0.126	-0.584	0.836	0.761	1	TNF Superfamily
HAVCR2	-0.102	-0.685	0.482	0.765	1	Cell Functions
KLRB1	-0.154	-1.05	0.742	0.768	1	Chemokines	NK Cell Functions
CCL26	-0.156	-1.07	0.761	0.771	1	Chemokines
F2RL1	-0.234	-1.62	1.15	0.772	1	T-Cell Functions
CD96	-0.174	-1.21	0.865	0.774	1	Regulation
KIR3DL1	0.255	-1.27	1.78	0.774	1	NK Cell Functions	Regulation
DPP4	0.159	-0.795	1.11	0.775	1	Regulation	T-Cell Functions
FOXJ1	-0.242	-1.71	1.22	0.777	1
GZMH	0.209	-1.06	1.47	0.777	1	Cell Functions	Cytotoxicity
CD4	-0.0913	-0.647	0.465	0.778	1
CD160	-0.21	-1.5	1.08	0.78	1	Regulation
SAA1	-0.167	-1.2	0.87	0.782	1
IL21	0.32	-1.73	2.37	0.789	1	Cytokines	Interleukins
STAT4	-0.196	-1.46	1.07	0.789	1	Chemokines	Regulation	T-Cell Functions
CCL24	0.159	-0.889	1.21	0.794	1	Chemokines	Regulation
IL15	-0.159	-1.21	0.889	0.795	1	Interleukins	Regulation
CCL13	-0.295	-2.24	1.65	0.795	1	Chemokines
IL5	0.0214	-0.121	0.164	0.797	1	Cytokines	Interleukins	Regulation	T-Cell Functions
C1S	0.112	-0.653	0.878	0.801	1	Complement
LILRB3	-0.0852	-0.67	0.499	0.802	1	Regulation
SLC11A1	-0.0282	-0.224	0.167	0.804	1	T-Cell Functions
KIR3DL2	0.266	-1.58	2.11	0.804	1	NK Cell Functions	Regulation
IDO1	-0.0599	-0.476	0.357	0.805	1	Cytokines	T-Cell Functions
C8G	-0.171	-1.43	1.09	0.816	1	Complement
IL22	0.0961	-0.617	0.809	0.816	1	Cytokines
PRM1	-0.0407	-0.347	0.266	0.819	1
MBL2	-0.134	-1.16	0.888	0.822	1
TNFSF15	-0.0924	-0.817	0.632	0.826	1	Chemokines	TNF Superfamily
ATG7	-0.0181	-0.16	0.124	0.826	1	Transporter Functions
CD3D	-0.0649	-0.576	0.446	0.827	1	Regulation
SPANXB1	-0.161	-1.44	1.12	0.828	1
MST1R	0.216	-1.52	1.96	0.831	1
STAT1	0.0224	-0.17	0.215	0.84	1	Chemokines	Regulation
CASP8	-0.013	-0.125	0.0994	0.842	1
ICOS	0.0828	-0.64	0.805	0.843	1	Cell Functions
CXCL11	0.136	-1.08	1.36	0.847	1	Chemokines	T-Cell Functions
PASD1	0.084	-0.683	0.851	0.85	1
TGFB2	-0.135	-1.43	1.16	0.856	1	Interleukins
CD207	-0.112	-1.23	1	0.862	1
TARP	-0.0186	-0.221	0.184	0.874	1	Cell Functions
IL24	-0.0985	-1.3	1.11	0.887	1	Cytokines	Interleukins
CCL27	0.0968	-1.09	1.28	0.888	1	Chemokines
C8B	-0.0556	-0.794	0.683	0.896	1	Complement
CCL15	0.0588	-0.744	0.862	0.899	1	Chemokines
RRAD	0.0625	-0.799	0.924	0.9	1	Cell Functions
MAGEA12	0.188	-2.43	2.8	0.901	1
CDH1	0.0771	-1	1.16	0.902	1	Regulation
TAL1	-0.0839	-1.29	1.12	0.904	1	Regulation
MME	-0.069	-1.11	0.973	0.909	1	Cell Functions
CTAG1B	-0.0439	-0.722	0.634	0.911	1
FOXP3	-0.0304	-0.518	0.457	0.914	1	Cytokines	T-Cell Functions
IL4	0.0609	-0.975	1.1	0.919	1	Interleukins	Regulation	T-Cell Functions
MAP2K4	-0.0145	-0.294	0.265	0.928	1
SPO11	-0.0487	-1.02	0.921	0.931	1
SPACA3	0.0698	-1.65	1.79	0.944	1
REL	-0.00449	-0.129	0.12	0.95	1	Regulation
CMA1	-0.0211	-0.614	0.572	0.951	1	Regulation
PLA2G1B	0.0315	-0.917	0.98	0.954	1	Regulation
CSF2	0.0124	-0.437	0.461	0.962	1	Cytokines	Macrophage Functions	Regulation
ITK	-0.0304	-1.19	1.13	0.964	1
FOS	0.0136	-0.506	0.533	0.964	1
SPINK5	-0.0151	-0.608	0.578	0.965	1	Regulation
SERPING1	0.0383	-2.1	2.18	0.975	1
NRP1	-0.0215	-1.32	1.28	0.977	1	Cell Functions
IL12RB2	0.0111	-0.968	0.99	0.984	1	Cytokines	T-Cell Functions
DDX43	0.00904	-1.1	1.12	0.989	1
KIT	-0.0101	-1.26	1.24	0.989	1	Cell Functions
XCR1	-0.00562	-0.732	0.721	0.989	1	Chemokines
GATA3	0.00904	-1.59	1.61	0.992	1	Cell Functions
HRAS	0.000555	-0.104	0.105	0.993	1	Senescence
CD244	-0.00214	-1.02	1.02	0.997	1

## Sheet: Suppl Table 5
Supplemental Table 5. Differentially Expressed Genes in human Mino cells treated with GLA-AF with anti-TLR4 blockade (ratio of GLA/control PBS)
	Log2 fold change	Lower confidence limit	Upper confidence limit	P-value	FDR	Gene.set1	Gene.set2	Gene.set3	Gene.set4	Gene.set5
CD9	-0.159	-0.165	-0.153	0.000361	1
AICDA	1.37	1.31	1.42	0.000436	1	B-Cell Functions
BID	-0.455	-0.484	-0.426	0.00107	1	Cell Cycle	Regulation
CCR7	0.351	0.327	0.376	0.00126	1	Chemokines	Regulation
LTB	0.988	0.916	1.06	0.00135	1	Cytokines	TNF Superfamily
CXCL10	2.48	2.3	2.67	0.00139	1	Chemokines	Cytokines	Pathogen Defense	Regulation	T-Cell Functions
ST6GAL1	-0.117	-0.126	-0.108	0.00166	1
IL10RA	0.872	0.802	0.941	0.00166	1	Cytokines
LGALS3	1.68	1.53	1.83	0.00207	1
NOD2	1.21	1.08	1.33	0.00264	1	Cytokines
CD22	0.312	0.277	0.348	0.00338	1
IL2RB	0.594	0.525	0.663	0.0035	1	Cytokines
GPI	0.0855	0.0742	0.0969	0.00453	1
CCR2	-0.421	-0.478	-0.365	0.00459	1	Cytokines
CASP3	0.0854	0.0737	0.0971	0.00488	1	Cell Cycle	Regulation
NFKBIA	0.224	0.193	0.255	0.005	1
NFKB2	0.579	0.496	0.663	0.00535	1
HCK	0.661	0.563	0.759	0.00563	1	Leukocyte Functions
SELE	-0.484	-0.555	-0.412	0.00568	1	Regulation
PECAM1	-0.439	-0.511	-0.368	0.00677	1	Transporter Functions
CD79B	-0.145	-0.171	-0.119	0.00823	1	B-Cell Functions
CCL24	-0.903	-1.07	-0.74	0.00836	1	Chemokines	Regulation
IFI16	-0.181	-0.215	-0.147	0.00911	1	Chemokines
PRKCE	-0.169	-0.202	-0.137	0.00947	1	Macrophage Functions
BCL6	-0.372	-0.445	-0.299	0.00981	1	Regulation
CCL3	0.236	0.188	0.284	0.0107	1	Chemokines	Regulation
IL2RG	0.193	0.152	0.233	0.0111	1	Chemokines
ICAM1	0.112	0.088	0.136	0.0118	1	Adhesion	Regulation
CD1D	-0.592	-0.732	-0.451	0.0143	1	T-Cell Functions
CD58	0.186	0.141	0.23	0.0145	1
CTLA4	0.728	0.554	0.902	0.0146	1	B-Cell Functions	T-Cell Functions
MASP1	-0.826	-1.03	-0.62	0.0158	1
LY9	-0.172	-0.216	-0.127	0.017	1
LCK	0.114	0.084	0.143	0.0172	1	Regulation	T-Cell Functions
FCGR1A	-0.193	-0.244	-0.142	0.0177	1
RUNX3	0.269	0.197	0.341	0.0182	1	Regulation
TNFRSF17	0.104	0.0755	0.132	0.0187	1	Cell Functions	TNF Superfamily
CCR5	0.598	0.432	0.765	0.0195	1	Cytokines	T-Cell Functions
RELB	0.366	0.262	0.47	0.0202	1	Regulation
CCL3L1	0.198	0.142	0.255	0.0204	1	Cytokines
CDKN1A	0.192	0.137	0.246	0.0206	1	Cell Cycle	Regulation	Senescence
LY86	-0.324	-0.425	-0.224	0.0239	1
IL1R1	0.483	0.333	0.633	0.0242	1
MNX1	-0.273	-0.358	-0.187	0.0247	1
CARD9	-0.195	-0.256	-0.134	0.0249	1
ETS1	-0.028	-0.037	-0.0191	0.0255	1	Senescence
ATG5	0.116	0.0786	0.153	0.0258	1
BATF	0.63	0.428	0.832	0.0258	1	Cell Functions
C4B	0.288	0.194	0.382	0.0264	1	Complement
CD80	0.644	0.431	0.858	0.0274	1	B-Cell Functions	Regulation	T-Cell Functions
CD44	0.114	0.0759	0.152	0.0277	1	Senescence	Transporter Functions
BCL2L1	-0.103	-0.138	-0.0673	0.0295	1
TLR10	-0.226	-0.306	-0.146	0.0308	1	TLR
JAK3	0.291	0.188	0.394	0.0311	1	Cytokines	Regulation
VEGFA	0.183	0.118	0.248	0.0315	1	Cytokines	Leukocyte Functions
CD40	0.15	0.096	0.203	0.0319	1	Regulation
LTA	0.202	0.128	0.276	0.0333	1	Chemokines
STAT3	0.127	0.0783	0.176	0.0364	1	Chemokines	Regulation
PSMB7	0.0783	0.0481	0.109	0.0367	1	Antigen Processing
CKLF	-0.0562	-0.0783	-0.0341	0.0381	1	Chemokines
XCR1	-0.651	-0.91	-0.391	0.0389	1	Chemokines
NCF4	-0.152	-0.212	-0.0913	0.0389	1
HLA.DPA1	0.0437	0.0262	0.0613	0.0395	1	Antigen Processing
PTPRC	0.958	0.571	1.34	0.0399	1	B-Cell Functions	T-Cell Functions
ADA	0.293	0.174	0.411	0.0403	1	B-Cell Functions	T-Cell Functions
CDH5	0.234	0.139	0.329	0.0404	1
TNFSF14	0.257	0.152	0.361	0.0406	1	Cytokines	Regulation	T-Cell Functions	TNF Superfamily
IL22	-0.471	-0.662	-0.279	0.0406	1	Cytokines
CD5	-0.156	-0.22	-0.0923	0.0408	1	Regulation	T-Cell Functions
FUT7	-0.302	-0.426	-0.178	0.0411	1	Leukocyte Functions
AIRE	-0.839	-1.18	-0.494	0.0413	1
IL32	0.464	0.273	0.656	0.0415	1	Chemokines	Interleukins
CLEC5A	-1.38	-1.95	-0.809	0.0416	1
LAMP2	0.0489	0.0285	0.0692	0.0423	1
CD27	0.365	0.209	0.521	0.0445	1	B-Cell Functions
TICAM1	0.108	0.062	0.155	0.0445	1	Macrophage Functions
CD2	1.18	0.672	1.69	0.0449	1	Leukocyte Functions	T-Cell Functions
CXCL16	0.466	0.263	0.669	0.0459	1	Chemokines
CD83	-0.126	-0.182	-0.0713	0.0461	1
BAGE	0.327	0.182	0.472	0.0477	1
CSF1	-0.166	-0.24	-0.0919	0.0482	1
PIK3CD	0.116	0.0639	0.168	0.0485	1
IL1RAP	0.245	0.135	0.354	0.0485	1
IFITM2	-0.235	-0.34	-0.129	0.0489	1
CD276	0.105	0.0579	0.153	0.0489	1	Regulation
CD79A	-0.229	-0.333	-0.126	0.0492	1
RPS6	-0.0746	-0.109	-0.0398	0.0521	1	T-Cell Functions
IL21	0.581	0.309	0.853	0.0527	1	Cytokines	Interleukins
SPANXB1	0.92	0.482	1.36	0.0543	1
FCGR2A	-0.3	-0.443	-0.157	0.0544	1	Transporter Functions
IKBKE	0.214	0.112	0.317	0.0545	1
TNFSF4	0.548	0.284	0.811	0.0552	1	Chemokines	TNF Superfamily
KLRK1	-0.137	-0.203	-0.0705	0.056	1	NK Cell Functions	Regulation
IRAK1	-0.055	-0.0818	-0.0282	0.0567	1
CMKLR1	-1.02	-1.52	-0.517	0.0576	1	Chemokines
PYCARD	-0.17	-0.254	-0.0848	0.0594	1
IKBKB	-0.06	-0.0901	-0.0299	0.0598	1
ATF1	-0.071	-0.107	-0.0349	0.0612	1
TNFRSF8	0.998	0.485	1.51	0.0624	1	TNF Superfamily
CLEC4C	-1.13	-1.72	-0.544	0.0635	1
LYN	-0.0732	-0.111	-0.0349	0.0645	1	Regulation
MRC1	-0.782	-1.19	-0.372	0.0646	1
TAP2	0.0648	0.0306	0.099	0.0653	1	Antigen Processing
CD38	-0.078	-0.119	-0.0368	0.0656	1	B-Cell Functions	Regulation
CYLD	0.129	0.061	0.198	0.0657	1
MAPK3	0.165	0.0776	0.252	0.0659	1
CD7	0.261	0.122	0.399	0.0661	1	Regulation	T-Cell Functions
SH2D1B	0.446	0.208	0.684	0.0668	1	Leukocyte Functions
CD274	0.624	0.287	0.96	0.0681	1	T-Cell Functions
IFIH1	0.34	0.152	0.528	0.0712	1
CCL17	0.692	0.306	1.08	0.0724	1	Chemokines
TLR4	-0.122	-0.191	-0.053	0.0741	1	Microglial Functions	TLR
TCF7	0.0642	0.0275	0.101	0.0757	1	Regulation
TFRC	0.104	0.0438	0.164	0.0773	1
TNFRSF13C	-0.17	-0.269	-0.0709	0.0782	1	Regulation	TNF Superfamily
IL10	0.786	0.327	1.25	0.0785	1	Interleukins
ITGA4	-0.118	-0.186	-0.0489	0.0786	1	Adhesion	Regulation
APOE	-0.575	-0.911	-0.239	0.0787	1	Transporter Functions
HLA.DRA	-0.0874	-0.139	-0.0361	0.0791	1	Antigen Processing
CCL14	-0.321	-0.51	-0.132	0.0796	1	Chemokines
CD164	-0.0585	-0.093	-0.024	0.0799	1
ITGA1	0.132	0.0526	0.211	0.0826	1	Adhesion	T-Cell Functions
MEF2C	0.238	0.0937	0.382	0.0837	1
SLAMF7	1.54	0.601	2.47	0.0845	1
IFNGR1	-0.065	-0.105	-0.0253	0.0849	1	T-Cell Functions
BST2	0.0762	0.0294	0.123	0.0858	1
CCL22	0.403	0.153	0.652	0.0872	1	Chemokines	Pathogen Defense
IL11	0.722	0.273	1.17	0.0875	1	B-Cell Functions	Cytokines	Interleukins
C9	0.538	0.201	0.876	0.0889	1	Complement
CYFIP2	-0.0584	-0.0951	-0.0217	0.0894	1
IL12B	0.837	0.309	1.37	0.0899	1	Cytokines	Interleukins	NK Cell Functions	T-Cell Functions
ICAM3	-0.0907	-0.148	-0.0333	0.0902	1	Adhesion	Regulation
IL21R	0.205	0.0701	0.339	0.0965	1	Cell Functions
MYD88	-0.0284	-0.0471	-0.00972	0.0966	1	TLR
MIF	0.0859	0.0292	0.143	0.0972	1
HLA.DRB3	0.0667	0.0224	0.111	0.0983	1	Antigen Processing
CD8A	0.275	0.0923	0.458	0.0983	1	Antigen Processing	Pathogen Defense	T-Cell Functions
IL16	0.116	0.0385	0.194	0.0996	1	Interleukins
CD84	0.243	0.0801	0.405	0.0996	1
PIK3CG	-0.133	-0.223	-0.0439	0.0998	1
HLA.DQA1	0.122	0.0392	0.205	0.102	1	Antigen Processing
TNF	-0.221	-0.372	-0.0707	0.102	1	Interleukins	TNF Superfamily
IL1RL1	-0.442	-0.743	-0.14	0.103	1
ATM	-0.482	-0.814	-0.15	0.104	1	Cell Cycle
ROPN1	-0.456	-0.77	-0.142	0.105	1
CD70	0.119	0.0362	0.202	0.106	1	Cytokines	T-Cell Functions	TNF Superfamily
HLA.B	0.0737	0.0223	0.125	0.107	1	Antigen Processing	Cytotoxicity	Regulation
CD59	0.112	0.0338	0.19	0.107	1
BIRC5	-0.0568	-0.0974	-0.0161	0.112	1	Cell Cycle
NFATC2	0.107	0.03	0.184	0.113	1	Regulation
CD209	-1.29	-2.23	-0.359	0.113	1	Cell Functions
CD19	-0.28	-0.482	-0.0772	0.114	1	B-Cell Functions	Regulation
REL	-0.105	-0.181	-0.0289	0.114	1	Regulation
TAP1	0.166	0.0456	0.287	0.114	1	Antigen Processing
CXCR5	0.163	0.0442	0.281	0.115	1	B-Cell Functions	Chemokines
IL13RA2	-1.15	-1.99	-0.313	0.115	1	Chemokines	T-Cell Functions
IFNG	0.444	0.113	0.774	0.119	1	Cytokines	Interleukins	T-Cell Functions
POU2F2	0.239	0.0607	0.417	0.119	1
IL9	-0.395	-0.69	-0.0988	0.12	1	Cytokines
CCL4	-0.197	-0.346	-0.0477	0.123	1	Chemokines	Regulation
MAP3K1	-0.0714	-0.125	-0.0173	0.123	1
FLT3	-0.406	-0.715	-0.0974	0.123	1
SELL	0.573	0.137	1.01	0.123	1	Regulation
IL17RB	0.22	0.0513	0.388	0.125	1	Chemokines
HLA.DMB	-0.0818	-0.145	-0.019	0.125	1	Antigen Processing
CD180	-0.119	-0.21	-0.0277	0.125	1
SPP1	0.157	0.0364	0.278	0.125	1	Cytokines
CD3EAP	0.174	0.0398	0.307	0.126	1	Regulation
CD200	-0.372	-0.661	-0.0838	0.127	1	Regulation
TNFRSF18	0.0582	0.013	0.104	0.128	1	TNF Superfamily
ITGB4	-0.211	-0.377	-0.0464	0.129	1	Adhesion
MS4A1	-0.0747	-0.133	-0.0162	0.129	1	B-Cell Functions
SPA17	0.185	0.0395	0.331	0.13	1
IL12A	0.533	0.111	0.955	0.132	1	Cytokines	Interleukins	NK Cell Functions	Regulation	T-Cell Functions
CD40LG	-0.269	-0.484	-0.0533	0.134	1	Regulation
LCN2	-0.328	-0.592	-0.064	0.135	1
CD28	0.607	0.118	1.1	0.136	1
C1QA	1.47	0.27	2.67	0.138	1	Complement
SMPD3	0.543	0.0973	0.988	0.14	1	Cell Functions
CCL25	0.74	0.131	1.35	0.14	1	Chemokines	Complement
PTGS2	-0.888	-1.62	-0.154	0.141	1	Cytokines
SYK	-0.0568	-0.104	-0.0096	0.142	1	Macrophage Functions
FOS	0.361	0.0606	0.661	0.143	1
PRG2	0.851	0.143	1.56	0.143	1	Pathogen Defense
IRF3	0.0789	0.0131	0.145	0.143	1
TICAM2	0.461	0.0761	0.847	0.143	1
C1S	0.672	0.109	1.23	0.144	1	Complement
CTSL	-0.983	-1.81	-0.159	0.144	1
HLA.A	0.0978	0.0157	0.18	0.145	1	Antigen Processing	Cytotoxicity	Regulation
CD6	0.377	0.0602	0.693	0.145	1	Cell Functions
ADORA2A	0.065	0.0103	0.12	0.145	1	Cell Functions
TNFSF10	0.204	0.0321	0.375	0.145	1	Cell Cycle	Cytokines	Regulation	TNF Superfamily
CHIT1	0.388	0.0612	0.715	0.145	1	Cell Functions
CX3CL1	1.07	0.168	1.98	0.146	1	Chemokines	T-Cell Functions
IFNA2	-0.552	-1.02	-0.0864	0.146	1	Interleukins
PAX5	-0.165	-0.305	-0.0249	0.147	1
CYBB	-0.161	-0.298	-0.0238	0.148	1
ITGB1	0.0688	0.01	0.127	0.149	1	Adhesion	Regulation
TAB1	0.0453	0.00643	0.0841	0.15	1
LILRB3	-0.988	-1.84	-0.138	0.15	1	Regulation
TNFAIP3	0.408	0.055	0.762	0.152	1	TNF Superfamily
CD247	0.238	0.032	0.444	0.152	1	Regulation
TLR1	-0.131	-0.245	-0.0161	0.155	1	Microglial Functions	TLR
IFNA7	-0.504	-0.947	-0.061	0.156	1	Interleukins
TNFRSF11B	0.733	0.0843	1.38	0.157	1	TNF Superfamily
EOMES	0.205	0.0214	0.388	0.16	1	T-Cell Functions
CHUK	0.082	0.00815	0.156	0.162	1
IRF1	-0.119	-0.227	-0.0116	0.162	1	Chemokines	Regulation	T-Cell Functions
TIGIT	0.216	0.0198	0.412	0.164	1	T-Cell Functions
NOTCH1	0.0774	0.00688	0.148	0.164	1	Regulation
LRRN3	0.453	0.0377	0.867	0.166	1
CXCL13	-0.517	-0.992	-0.0422	0.166	1	Chemokines
CMA1	-0.698	-1.34	-0.0564	0.167	1	Regulation
CEACAM8	-0.48	-0.922	-0.0382	0.167	1	Adhesion	Chemokines
IRAK4	-0.113	-0.218	-0.00842	0.168	1
CCL2	-2.3	-4.43	-0.169	0.169	1	Chemokines
C3	1.57	0.11	3.03	0.17	1	Regulation
PPARG	-0.615	-1.19	-0.0418	0.17	1
SIGIRR	-0.539	-1.04	-0.0363	0.17	1
CAMP	0.246	0.0156	0.477	0.171	1
CXCR6	-0.311	-0.606	-0.0163	0.175	1	Chemokines
CFD	-0.551	-1.07	-0.0278	0.175	1
KLRG1	-0.678	-1.33	-0.0307	0.176	1	NK Cell Functions	Regulation
CD81	0.0585	0.00253	0.115	0.177	1	Regulation
MAPKAPK2	0.143	0.00548	0.28	0.178	1
SMAD2	-0.0298	-0.0587	-0.000922	0.18	1	Cell Functions
UBC	-0.0562	-0.111	-0.00143	0.182	1
TLR6	-0.166	-0.329	-0.00308	0.184	1	TLR
IDO1	-0.272	-0.54	-0.00306	0.186	1	Cytokines	T-Cell Functions
MBL2	0.789	0.0044	1.57	0.188	1
SELPLG	0.286	-0.000632	0.573	0.19	1
IL3RA	-0.744	-1.51	0.02	0.197	1	Cell Functions
MAGEA4	0.579	-0.0206	1.18	0.199	1
IL26	-0.234	-0.477	0.00863	0.199	1	Cytokines	Interleukins
POU2AF1	-0.139	-0.284	0.00588	0.201	1
IFNA1	0.629	-0.0418	1.3	0.207	1	Interleukins
ITGAE	0.154	-0.0108	0.32	0.208	1	Adhesion
CCL28	-1.28	-2.64	0.0897	0.209	1	Chemokines
CSF2RB	-0.172	-0.356	0.0125	0.209	1	Chemokines
REPS1	0.0997	-0.00869	0.208	0.213	1	Cell Functions
TNFRSF14	-0.0955	-0.2	0.00889	0.215	1	Regulation	T-Cell Functions	TNF Superfamily
SYT17	-0.0759	-0.16	0.00806	0.218	1	Cell Functions
PMCH	-0.524	-1.11	0.0573	0.219	1	Cell Functions
RIPK2	0.12	-0.0132	0.254	0.219	1
HLA.DQB1	0.0682	-0.00797	0.144	0.221	1	Antigen Processing
GZMH	-1.04	-2.2	0.123	0.222	1	Cell Functions	Cytotoxicity
CD8B	-0.31	-0.656	0.0369	0.222	1	Regulation	T-Cell Functions
IL7R	0.124	-0.0165	0.265	0.226	1	Cytokines
ARG1	-0.582	-1.24	0.0772	0.226	1
IFNAR1	-0.137	-0.293	0.019	0.227	1	Pathogen Defense
NFATC3	-0.0803	-0.172	0.0118	0.229	1	Regulation
CCR3	-0.747	-1.61	0.116	0.232	1	Chemokines
JAK2	0.0686	-0.011	0.148	0.233	1	Cytokines	Regulation
TNFRSF13B	0.11	-0.0185	0.239	0.235	1	Chemokines	TNF Superfamily
CD53	-0.0716	-0.156	0.0129	0.238	1
ICOSLG	0.0777	-0.0141	0.169	0.239	1	B-Cell Functions	Regulation	T-Cell Functions
CLEC7A	0.833	-0.153	1.82	0.239	1
CXCL9	0.118	-0.0224	0.258	0.241	1	Chemokines	Regulation	T-Cell Functions
BMI1	0.0326	-0.00624	0.0714	0.242	1
C1R	-0.646	-1.42	0.126	0.242	1	Complement
CEBPB	-0.0408	-0.0899	0.00832	0.245	1
TLR5	-0.499	-1.1	0.103	0.246	1	TLR
MME	-0.506	-1.12	0.112	0.249	1	Cell Functions
AMBP	-0.494	-1.1	0.112	0.251	1	Regulation
FPR2	0.433	-0.0993	0.965	0.252	1
MAP4K2	-0.046	-0.103	0.0106	0.252	1
TNFRSF1A	0.197	-0.0457	0.439	0.253	1	Chemokines	TNF Superfamily
HLA.DOB	-0.132	-0.295	0.0317	0.255	1	Antigen Processing	Cytokines
SPACA3	-0.402	-0.902	0.0979	0.256	1
IL13	-0.823	-1.85	0.205	0.257	1	Cytokines	Interleukins	T-Cell Functions
CD55	-0.158	-0.358	0.0411	0.26	1
ISG15	0.182	-0.0477	0.411	0.261	1
PSEN1	-0.0663	-0.15	0.0175	0.261	1	T-Cell Functions
LCP1	0.066	-0.0182	0.15	0.264	1	T-Cell Functions
GZMA	0.728	-0.202	1.66	0.265	1	Cell Functions	Cytotoxicity
KLRD1	-0.289	-0.66	0.0816	0.266	1	NK Cell Functions	Regulation
PSMB9	0.0572	-0.0163	0.131	0.267	1	Antigen Processing
TXK	-0.454	-1.04	0.13	0.267	1
CDH1	-0.225	-0.515	0.0653	0.268	1	Regulation
FCGR2B	-0.198	-0.455	0.0593	0.271	1	Regulation
LILRA5	-0.157	-0.363	0.0486	0.273	1
STAT1	0.0571	-0.0181	0.132	0.275	1	Chemokines	Regulation
STAT6	0.0923	-0.0295	0.214	0.276	1	Chemokines	Regulation	T-Cell Functions
TYK2	-0.0433	-0.101	0.0141	0.277	1	Cytokines	Pathogen Defense	Regulation
PSEN2	0.183	-0.0612	0.427	0.28	1	T-Cell Functions
OAS3	0.927	-0.311	2.17	0.28	1	Cytokines	Pathogen Defense
HLA.DMA	-0.0973	-0.227	0.0328	0.28	1	Antigen Processing	Regulation
PRF1	0.0811	-0.0274	0.19	0.281	1	Cytotoxicity	Pathogen Defense
FLT3LG	-0.132	-0.308	0.0445	0.281	1	Cytokines
INPP5D	-0.0634	-0.148	0.0215	0.281	1	Regulation
MAGEB2	-0.512	-1.2	0.177	0.283	1
CD46	0.0823	-0.0286	0.193	0.283	1
BCL2	0.0949	-0.0334	0.223	0.284	1	Cell Cycle
CCL1	-0.441	-1.04	0.156	0.284	1	Chemokines
DDX58	0.147	-0.0536	0.348	0.287	1
SERPING1	-0.454	-1.08	0.168	0.289	1
CXCL2	0.122	-0.0453	0.29	0.289	1	Chemokines	Regulation
F2RL1	-0.839	-2	0.318	0.291	1	T-Cell Functions
CARD11	-0.0836	-0.199	0.0318	0.291	1	Regulation
CD1B	-0.921	-2.19	0.352	0.292	1	Cell Functions
TLR3	-0.178	-0.425	0.0687	0.293	1	Microglial Functions	TLR
CTSW	-0.48	-1.15	0.185	0.293	1	Transporter Functions
IL22RA1	0.38	-0.148	0.908	0.294	1	Chemokines
PRAME	0.344	-0.135	0.824	0.295	1
TLR2	0.233	-0.0921	0.558	0.295	1	TLR
CCL11	-0.982	-2.35	0.391	0.296	1	Chemokines
DOCK9	0.233	-0.0936	0.56	0.297	1	Cell Functions
KIR3DL3	-0.628	-1.52	0.262	0.301	1	NK Cell Functions
IL2RA	-0.106	-0.257	0.0444	0.301	1	Regulation
CD68	-0.219	-0.531	0.0937	0.304	1	Cell Functions
PVR	-0.698	-1.7	0.304	0.305	1	Regulation
TGFB2	-0.539	-1.32	0.243	0.309	1	Interleukins
MAPK1	-0.0481	-0.118	0.0218	0.309	1
SSX1	0.457	-0.215	1.13	0.314	1
TXNIP	-0.0637	-0.158	0.0304	0.316	1
MAGEA12	0.436	-0.21	1.08	0.317	1
CD34	-0.72	-1.79	0.352	0.319	1	Regulation
MARCO	-0.134	-0.335	0.0658	0.319	1
CEACAM1	0.246	-0.122	0.614	0.32	1	Adhesion
IL3	-0.815	-2.04	0.41	0.322	1	Regulation	T-Cell Functions
SAA1	0.352	-0.181	0.886	0.325	1
MPPED1	0.498	-0.256	1.25	0.325	1	Cell Functions
TTK	-0.0578	-0.145	0.0298	0.325	1
IL24	0.472	-0.253	1.2	0.33	1	Cytokines	Interleukins
IL6ST	0.0811	-0.0435	0.206	0.33	1	Chemokines
ULBP2	-0.336	-0.852	0.181	0.331	1	Regulation
THBD	-0.421	-1.08	0.234	0.335	1	Leukocyte Functions
MAGEA1	-0.614	-1.58	0.358	0.341	1
GNLY	0.238	-0.14	0.617	0.342	1	Cytotoxicity	Pathogen Defense
FCER1G	-0.675	-1.75	0.397	0.343	1	Regulation
HLA.G	0.0689	-0.0406	0.178	0.343	1	Regulation
PLAU	0.0787	-0.0489	0.206	0.35	1	Senescence
IL6	0.457	-0.293	1.21	0.355	1	Interleukins
MAP2K2	0.0722	-0.0465	0.191	0.355	1
DEFB1	0.851	-0.55	2.25	0.356	1
LAMP1	0.0297	-0.0192	0.0785	0.356	1	Transporter Functions
LY96	0.0792	-0.0515	0.21	0.357	1
NFATC1	-0.105	-0.279	0.0697	0.36	1	Regulation
CTSH	0.152	-0.101	0.405	0.36	1
IL27	0.718	-0.481	1.92	0.361	1	Interleukins
HLA.DPB1	-0.0587	-0.157	0.0396	0.362	1	Antigen Processing
KLRF1	0.611	-0.42	1.64	0.365	1	Cell Functions	NK Cell Functions
MST1R	0.414	-0.287	1.11	0.367	1
CD1E	0.407	-0.283	1.1	0.367	1	Antigen Processing
STAT5B	0.0186	-0.0134	0.0507	0.372	1	Chemokines	Regulation
IRAK2	0.435	-0.313	1.18	0.373	1
IFNA8	-0.747	-2.03	0.539	0.373	1	Interleukins
IL17A	-0.745	-2.03	0.541	0.374	1	Cytokines	Interleukins
ELK1	-0.0651	-0.178	0.0476	0.375	1
IL18R1	-0.406	-1.12	0.305	0.379	1	T-Cell Functions
IL2	-0.497	-1.37	0.375	0.38	1	Cytokines	Regulation	T-Cell Functions
IL34	-0.26	-0.721	0.201	0.384	1	Interleukins
PIN1	0.0673	-0.0522	0.187	0.385	1
CXCL14	-0.198	-0.553	0.157	0.388	1	Chemokines
MCAM	0.356	-0.291	1	0.394	1	Adhesion
IL8	0.407	-0.334	1.15	0.394	1
ARG2	0.196	-0.161	0.553	0.395	1
ALCAM	-0.176	-0.496	0.145	0.395	1	Adhesion
CSF2	0.766	-0.633	2.17	0.395	1	Cytokines	Macrophage Functions	Regulation
BTK	-0.0982	-0.279	0.083	0.399	1
NFATC4	0.113	-0.096	0.322	0.401	1
KIR3DL1	-0.517	-1.47	0.441	0.401	1	NK Cell Functions	Regulation
ISG20	-0.094	-0.268	0.0801	0.401	1
STAT4	0.641	-0.547	1.83	0.401	1	Chemokines	Regulation	T-Cell Functions
LILRB2	-0.381	-1.09	0.328	0.403	1	Regulation
TFE3	-0.221	-0.635	0.192	0.404	1
MAF	-0.552	-1.59	0.483	0.405	1	Cell Functions	T-Cell Functions
MAP3K7	-0.0273	-0.0786	0.024	0.406	1
IL15RA	0.0805	-0.0708	0.232	0.407	1	Chemokines
TNFRSF4	0.28	-0.247	0.806	0.407	1	TNF Superfamily
NUP107	0.0194	-0.0172	0.056	0.408	1	Cell Cycle
RELA	0.0416	-0.0372	0.12	0.41	1
CFB	0.257	-0.229	0.743	0.41	1
CCL27	-0.274	-0.796	0.247	0.411	1	Chemokines
BST1	-0.575	-1.67	0.523	0.413	1
ATG7	0.107	-0.0976	0.311	0.414	1	Transporter Functions
FOXJ1	-0.628	-1.85	0.592	0.419	1
NOS2A	-0.139	-0.411	0.133	0.421	1
CTSS	-0.0513	-0.151	0.0488	0.421	1
PRM1	-0.468	-1.39	0.453	0.424	1
TREM1	-1.57	-4.65	1.52	0.425	1
TNFRSF10C	1.48	-1.45	4.41	0.427	1	TNF Superfamily
IL15	-0.235	-0.701	0.231	0.427	1	Interleukins	Regulation
TP53	-0.0222	-0.0666	0.0222	0.43	1	T-Cell Functions
GZMK	-0.406	-1.22	0.405	0.43	1	Cell Functions	Cytotoxicity
KLRC2	-0.991	-2.97	0.99	0.43	1	NK Cell Functions
PSMD7	0.0337	-0.034	0.101	0.432	1
IL1R2	0.407	-0.411	1.22	0.433	1	Cytokines
MAPK8	0.0912	-0.0933	0.276	0.435	1
ITGA6	0.529	-0.544	1.6	0.436	1	Adhesion
CFI	-0.336	-1.02	0.346	0.436	1
IGLL1	-0.217	-0.659	0.225	0.437	1
ATG10	-0.0547	-0.166	0.0567	0.438	1	Transporter Functions
BTLA	-0.14	-0.425	0.145	0.438	1	Cell Functions
STAT2	0.0311	-0.0329	0.0952	0.441	1	Chemokines	Regulation
CREB1	0.0297	-0.0315	0.0909	0.442	1
CD86	0.1	-0.106	0.307	0.442	1	B-Cell Functions	Regulation	T-Cell Functions
MS4A2	-0.31	-0.949	0.329	0.442	1	Chemokines
IRGM	-0.237	-0.728	0.253	0.443	1
DUSP4	0.433	-0.463	1.33	0.443	1
CD63	0.0386	-0.0413	0.119	0.444	1
PBK	-0.0416	-0.128	0.0446	0.444	1
CXCR3	-0.0862	-0.265	0.0924	0.444	1	Chemokines	T-Cell Functions
KIR_Activating_Subgroup_2	-0.31	-0.954	0.335	0.446	1
IL19	0.664	-0.724	2.05	0.447	1	Chemokines	Interleukins
CCL8	0.233	-0.258	0.723	0.451	1	Chemokines	Regulation
PTGDR2	-0.223	-0.693	0.247	0.451	1	Cell Functions
CCL19	-0.291	-0.906	0.324	0.451	1	Chemokines	Regulation
TNFRSF10B	-0.0874	-0.273	0.0984	0.454	1	TNF Superfamily
CCR1	-0.585	-1.84	0.668	0.457	1	Chemokines	Cytokines	Regulation	T-Cell Functions
IFITM1	0.0224	-0.0256	0.0703	0.457	1	Regulation
DDX43	-0.651	-2.05	0.748	0.458	1
DUSP6	-0.219	-0.692	0.254	0.46	1
TNFRSF1B	0.0945	-0.111	0.3	0.463	1	Chemokines	TNF Superfamily
CTAGE1	-0.31	-0.985	0.366	0.464	1
CFP	-0.359	-1.15	0.427	0.465	1
C5	-0.064	-0.204	0.0761	0.465	1	Complement
CXCL6	-0.469	-1.5	0.567	0.469	1	Chemokines	Regulation
CD160	-0.845	-2.72	1.03	0.47	1	Regulation
CCRL2	0.0419	-0.051	0.135	0.47	1	Chemokines
MASP2	0.0731	-0.0893	0.236	0.471	1
C2	0.228	-0.285	0.741	0.475	1	Complement
MICA	0.169	-0.211	0.548	0.476	1	Regulation
ITCH	-0.0316	-0.103	0.0396	0.476	1
CCR9	-0.454	-1.49	0.578	0.479	1
PLAUR	-0.406	-1.33	0.518	0.48	1
ICOS	-0.441	-1.45	0.569	0.482	1	Cell Functions
CDK1	-0.0554	-0.182	0.0716	0.483	1
ICAM4	-0.184	-0.606	0.238	0.483	1	Adhesion	Regulation
IL17B	1.07	-1.39	3.53	0.484	1	Chemokines	Interleukins
BLK	-0.114	-0.378	0.149	0.485	1	B-Cell Functions
TNFSF13B	0.436	-0.573	1.45	0.486	1	Regulation	TNF Superfamily
JAK1	0.0704	-0.0926	0.233	0.486	1	Cytokines	Regulation
CXCL12	-1.07	-3.57	1.42	0.488	1	Chemokines
ECSIT	-0.05	-0.166	0.0663	0.488	1
SLC11A1	0.28	-0.371	0.93	0.488	1	T-Cell Functions
COL3A1	-0.412	-1.37	0.551	0.49	1	Regulation
SH2D1A	0.678	-0.923	2.28	0.494	1
CLEC6A	-0.264	-0.887	0.36	0.494	1
PSMB10	0.0163	-0.0223	0.0549	0.495	1
SERPINB2	-0.331	-1.13	0.464	0.5	1	Senescence
CASP1	-0.0414	-0.141	0.0585	0.502	1
IL17RA	0.0676	-0.0961	0.231	0.503	1	Cell Functions
CD33	0.188	-0.268	0.645	0.504	1
DMBT1	0.357	-0.509	1.22	0.504	1
HAVCR2	-0.141	-0.485	0.202	0.505	1	Cell Functions
AKT3	-0.0538	-0.186	0.0781	0.508	1	Cell Functions
PDGFC	0.383	-0.561	1.33	0.51	1	Cell Functions
CXCL11	-0.198	-0.694	0.297	0.515	1	Chemokines	T-Cell Functions
PRKCD	0.0226	-0.0346	0.0799	0.52	1	Senescence
CD36	0.296	-0.461	1.05	0.524	1	Transporter Functions
IL25	0.296	-0.461	1.05	0.524	1	Interleukins
IGF2R	0.0801	-0.129	0.289	0.532	1
IRF7	-0.108	-0.391	0.175	0.533	1
PSMB8	0.0129	-0.0209	0.0466	0.533	1	Chemokines
ITGB3	0.322	-0.525	1.17	0.534	1	Adhesion
CTAG1B	-0.179	-0.661	0.302	0.541	1
ATG16L1	-0.0515	-0.19	0.0873	0.543	1	Transporter Functions
CD3E	0.176	-0.304	0.655	0.547	1	T-Cell Functions
TAPBP	0.072	-0.125	0.269	0.548	1	Antigen Processing
C1QB	0.102	-0.176	0.38	0.548	1	Complement
CT45A1	0.103	-0.18	0.387	0.549	1
LAMP3	-0.406	-1.52	0.708	0.549	1	Cell Functions
C4BPA	-0.948	-3.57	1.67	0.552	1	Complement
PNMA1	-0.0755	-0.284	0.133	0.552	1
KLRC1	-0.358	-1.35	0.634	0.553	1	NK Cell Functions	Regulation
FAS	0.292	-0.52	1.1	0.554	1	B-Cell Functions	Regulation	T-Cell Functions	TNF Superfamily	Transporter Functions
LILRA1	-0.188	-0.714	0.338	0.557	1	Regulation
MAP2K4	-0.0355	-0.136	0.0645	0.558	1
GATA3	-0.29	-1.11	0.527	0.559	1	Cell Functions
C1QBP	0.0319	-0.0583	0.122	0.56	1	Chemokines
MSR1	-0.0869	-0.334	0.16	0.562	1	Cell Functions
C7	0.565	-1.05	2.18	0.564	1	Complement
CD37	0.11	-0.206	0.425	0.566	1
IL6R	0.234	-0.441	0.909	0.567	1	Cytokines
ABCB1	-0.255	-0.993	0.483	0.568	1
CCR4	-0.556	-2.17	1.06	0.569	1	Chemokines	Cytokines	Regulation	T-Cell Functions
TRAF3	-0.0445	-0.174	0.0849	0.57	1
LIF	-0.532	-2.09	1.03	0.573	1	Cell Functions
ITGA5	-0.326	-1.29	0.636	0.575	1	Adhesion
ANP32B	-0.0318	-0.127	0.0632	0.579	1	Cell Functions
TNFSF8	-0.0596	-0.238	0.119	0.579	1	Cytokines	TNF Superfamily
LTF	0.38	-0.758	1.52	0.58	1
IFNA17	-0.246	-0.987	0.496	0.583	1	Interleukins
TAL1	0.351	-0.711	1.41	0.583	1	Regulation
EBI3	-0.242	-0.978	0.493	0.584	1	Cytokines
TLR8	-0.133	-0.54	0.273	0.586	1	TLR
PASD1	-0.362	-1.48	0.753	0.59	1
HLA.DRB4	0.16	-0.338	0.657	0.594	1	Antigen Processing
C8G	-0.326	-1.34	0.691	0.594	1	Complement
CD24	0.0286	-0.0613	0.118	0.596	1
RAG1	0.351	-0.754	1.46	0.597	1	B-Cell Functions
CSF3	-0.205	-0.856	0.445	0.599	1	Cell Functions
CD1C	-0.0887	-0.37	0.192	0.599	1	T-Cell Functions
IL11RA	0.296	-0.645	1.24	0.6	1	Chemokines
FYN	-0.0692	-0.29	0.152	0.602	1	Transporter Functions
ITGAX	0.259	-0.574	1.09	0.604	1	Adhesion
ITK	-0.156	-0.66	0.348	0.606	1
VCAM1	-0.241	-1.02	0.539	0.607	1	Adhesion	Regulation
CASP10	0.401	-0.906	1.71	0.609	1
KIR_Inhibiting_Subgroup_2	0.0456	-0.103	0.195	0.61	1
IFNAR2	0.0225	-0.0525	0.0975	0.616	1	Chemokines
KIR_Inhibiting_Subgroup_1	0.286	-0.671	1.24	0.617	1
EWSR1	-0.0268	-0.117	0.0631	0.618	1	Cell Functions
CLEC4A	-0.115	-0.505	0.275	0.621	1
MERTK	0.0766	-0.183	0.336	0.622	1	Transporter Functions
TFEB	-0.0308	-0.136	0.0738	0.622	1
TNFRSF9	-0.274	-1.21	0.665	0.625	1	TNF Superfamily
PPBP	-0.428	-1.9	1.05	0.627	1	Chemokines
IL23A	0.153	-0.379	0.686	0.629	1	Interleukins
CEACAM6	0.262	-0.666	1.19	0.636	1	Adhesion
CD3G	-0.517	-2.37	1.33	0.639	1	Regulation	T-Cell Functions
EPCAM	0.129	-0.335	0.593	0.641	1	Adhesion	Cell Functions
MAGEC1	-0.377	-1.74	0.983	0.641	1
PDCD1LG2	0.116	-0.307	0.539	0.644	1
TNFSF15	0.133	-0.357	0.623	0.648	1	Chemokines	TNF Superfamily
LAIR2	-0.169	-0.79	0.453	0.648	1	Cell Functions
IL17F	-0.664	-3.11	1.78	0.648	1	Interleukins
SLAMF6	-0.141	-0.663	0.381	0.649	1
TARP	0.266	-0.722	1.26	0.65	1	Cell Functions
ENTPD1	0.195	-0.53	0.92	0.651	1
PDGFRB	0.0886	-0.246	0.423	0.656	1
CCND3	-0.039	-0.186	0.108	0.656	1	Cell Cycle
IL1RN	0.239	-0.665	1.14	0.656	1	Cytokines	Interleukins
SBNO2	-0.0538	-0.259	0.151	0.658	1	Macrophage Functions
IL5	0.248	-0.721	1.22	0.666	1	Cytokines	Interleukins	Regulation	T-Cell Functions
CSF1R	0.302	-0.879	1.48	0.666	1
SEMG1	0.35	-1.03	1.73	0.667	1
TNFRSF12A	0.222	-0.652	1.1	0.668	1	TNF Superfamily
LTBR	-0.326	-1.61	0.963	0.669	1	Chemokines
IFNL2	-0.215	-1.07	0.637	0.67	1	Chemokines
TRAF2	0.0335	-0.0995	0.167	0.67	1
IRF4	-0.0256	-0.127	0.0761	0.671	1	Regulation	T-Cell Functions
TLR7	-0.0333	-0.166	0.0996	0.672	1	Microglial Functions	TLR
IFIT2	0.295	-0.886	1.48	0.673	1	Chemokines
CD97	0.0111	-0.0334	0.0555	0.674	1
IL12RB1	0.1	-0.306	0.507	0.677	1	T-Cell Functions
CCL26	-0.467	-2.37	1.43	0.677	1	Chemokines
IL22RA2	-0.11	-0.564	0.343	0.68	1	Chemokines
F12	-0.0727	-0.374	0.229	0.683	1
LBP	-0.343	-1.77	1.09	0.684	1	Macrophage Functions
XCL2	-0.845	-4.38	2.69	0.686	1	Chemokines
TNFSF13	0.0921	-0.296	0.48	0.687	1	Regulation	TNF Superfamily
CD96	0.144	-0.464	0.751	0.688	1	Regulation
IKBKG	0.0408	-0.133	0.214	0.69	1
CCL23	0.661	-2.16	3.49	0.692	1	Chemokines	Regulation
TIRAP	0.0628	-0.21	0.336	0.696	1
TNFSF12	0.0784	-0.265	0.421	0.698	1	Chemokines	TNF Superfamily
CXCL5	0.211	-0.726	1.15	0.702	1	Chemokines
TPSAB1	-0.225	-1.23	0.784	0.705	1	Cell Functions
S100A12	-0.268	-1.47	0.938	0.705	1
IL1B	-0.212	-1.17	0.742	0.706	1	Chemokines	Cytokines	Interleukins	Pathogen Defense	Regulation
IL4	0.164	-0.577	0.906	0.707	1	Interleukins	Regulation	T-Cell Functions
CCL15	-0.31	-1.75	1.13	0.714	1	Chemokines
AMICA1	0.00609	-0.0223	0.0345	0.715	1	Regulation
SH2B2	-0.0364	-0.207	0.134	0.715	1	Regulation
CD47	-0.032	-0.182	0.118	0.717	1	Regulation	T-Cell Functions	Transporter Functions
LILRB1	0.0719	-0.268	0.412	0.718	1	Regulation	T-Cell Functions
MAP3K5	-0.0348	-0.2	0.13	0.72	1
IL12RB2	0.179	-0.672	1.03	0.72	1	Cytokines	T-Cell Functions
AXL	-0.395	-2.28	1.49	0.721	1
BLNK	0.0221	-0.0833	0.127	0.721	1
IL7	0.19	-0.723	1.1	0.723	1	Interleukins
CCR6	0.0742	-0.285	0.434	0.725	1
FOXP3	0.189	-0.728	1.11	0.726	1	Cytokines	T-Cell Functions
TRAF6	-0.0618	-0.364	0.24	0.727	1
IRF8	-0.0261	-0.154	0.102	0.727	1	Chemokines	Regulation
HLA.E	0.0163	-0.0644	0.097	0.73	1	Regulation
PLA2G1B	-0.105	-0.627	0.417	0.731	1	Regulation
IL1RL2	-0.16	-0.954	0.634	0.731	1
IL23R	0.226	-0.896	1.35	0.732	1	Cytokines
KLRB1	-0.182	-1.09	0.726	0.732	1	Chemokines	NK Cell Functions
IFNL1	0.145	-0.58	0.869	0.734	1	Cytokines	Interleukins
RORA	0.213	-0.861	1.29	0.735	1	Regulation
PLA2G6	-0.0254	-0.155	0.104	0.738	1	Cell Functions
TLR9	-0.0284	-0.174	0.117	0.738	1	TLR
RUNX1	0.0834	-0.343	0.51	0.738	1	Regulation
SOCS1	-0.0208	-0.128	0.086	0.739	1	T-Cell Functions
SMAD3	0.00556	-0.0233	0.0344	0.742	1	Regulation
NCR1	-0.0944	-0.599	0.41	0.749	1	Cell Functions	NK Cell Functions
APP	0.0427	-0.187	0.273	0.751	1
MAVS	-0.0203	-0.13	0.0893	0.752	1
SYCP1	0.164	-0.728	1.06	0.753	1
CSF3R	0.0678	-0.302	0.438	0.754	1	Cytokines
MUC1	0.144	-0.643	0.93	0.754	1
FCER1A	0.144	-0.652	0.939	0.757	1
ITGA2B	0.379	-1.72	2.48	0.757	1	Adhesion
TREM2	0.309	-1.41	2.03	0.759	1
IL4R	0.0123	-0.0566	0.0812	0.76	1	Cytokines	T-Cell Functions
IL5RA	-0.24	-1.59	1.11	0.76	1	Cytokines
CASP8	0.0196	-0.0904	0.13	0.76	1
KIT	0.568	-2.64	3.77	0.762	1	Cell Functions
IGF1R	0.0137	-0.0639	0.0913	0.762	1	Senescence
SLAMF1	0.134	-0.628	0.897	0.763	1
IL18	0.076	-0.359	0.511	0.765	1	Interleukins	T-Cell Functions
CCL5	-0.0388	-0.262	0.184	0.765	1	Chemokines	Cytokines
COLEC12	0.144	-0.688	0.975	0.767	1
CD1A	-0.189	-1.29	0.914	0.769	1	Cell Functions
ZNF205	-0.116	-0.795	0.562	0.769	1	Cell Functions
MAPK14	-0.00461	-0.0317	0.0224	0.77	1
IL1RAPL2	-0.131	-0.906	0.643	0.771	1
RRAD	-0.31	-2.15	1.53	0.773	1	Cell Functions
TANK	0.0226	-0.112	0.157	0.773	1
OSM	0.139	-0.696	0.974	0.775	1	Cell Functions
IRF5	0.0116	-0.0586	0.0818	0.776	1	Senescence
CREBBP	0.087	-0.439	0.613	0.776	1
TOLLIP	0.0154	-0.0784	0.109	0.778	1
TMEFF2	-0.0507	-0.362	0.26	0.779	1
TNFSF11	0.152	-0.796	1.1	0.783	1	TNF Superfamily	Transporter Functions
CD244	-0.31	-2.25	1.63	0.784	1
DPP4	-0.0859	-0.632	0.46	0.787	1	Regulation	T-Cell Functions
IL18RAP	-0.126	-0.955	0.702	0.793	1	T-Cell Functions
A2M	0.146	-0.818	1.11	0.795	1	Chemokines
CD207	-0.102	-0.781	0.577	0.796	1
TNFSF18	0.338	-1.92	2.59	0.797	1	T-Cell Functions	TNF Superfamily
CR1	-0.197	-1.54	1.14	0.8	1
BCL10	-0.00728	-0.058	0.0434	0.805	1
MICB	-0.00864	-0.0696	0.0524	0.807	1	Regulation
NT5E	-0.184	-1.5	1.13	0.809	1	Transporter Functions
SPINK5	-0.254	-2.06	1.56	0.809	1	Regulation
GZMM	-0.339	-2.77	2.09	0.81	1	Cell Functions	Cytotoxicity
S100B	-0.128	-1.05	0.796	0.811	1
S100A7	-0.102	-0.846	0.641	0.812	1
CD4	0.151	-0.961	1.26	0.815	1
GZMB	-0.128	-1.1	0.843	0.82	1	Cell Functions	Cytotoxicity
CD163	-0.138	-1.19	0.911	0.821	1	Transporter Functions
JAM3	0.0212	-0.141	0.184	0.822	1
MAGEC2	0.0665	-0.458	0.591	0.827	1
TBK1	0.00535	-0.037	0.0477	0.828	1
ICAM2	0.0189	-0.134	0.172	0.83	1	Adhesion	Regulation
SIGLEC1	-0.132	-1.24	0.971	0.836	1	Transporter Functions
ITGAM	0.0818	-0.612	0.776	0.839	1	Adhesion	Transporter Functions
PDCD1	-0.0182	-0.174	0.138	0.84	1	Regulation
LILRA4	-0.0187	-0.179	0.141	0.84	1
MEFV	-0.128	-1.24	0.982	0.842	1
IL1A	0.094	-0.734	0.922	0.845	1	Cytokines	Interleukins
ZAP70	-0.0245	-0.242	0.193	0.846	1
TGFB1	0.0103	-0.0813	0.102	0.847	1	Interleukins	Regulation
C8B	-0.0596	-0.594	0.474	0.847	1	Complement
C8A	-0.105	-1.05	0.844	0.848	1	Complement
CCL13	-0.0321	-0.322	0.258	0.849	1	Chemokines
CD99	-0.0264	-0.265	0.212	0.849	1
ITGB2	-0.0124	-0.126	0.101	0.849	1	Adhesion	Regulation
KIR3DL2	-0.08	-0.807	0.647	0.849	1	NK Cell Functions	Regulation
ABL1	-0.0122	-0.125	0.101	0.852	1	Cell Cycle	Regulation	Senescence
SSX4	0.276	-2.32	2.87	0.854	1
EP300	-0.0209	-0.218	0.176	0.855	1
MAP2K1	-0.0163	-0.171	0.138	0.855	1
CRP	0.101	-0.895	1.1	0.86	1	Transporter Functions
C6	-0.0653	-0.709	0.578	0.861	1	Complement
CCL21	0.094	-0.876	1.06	0.867	1	Chemokines	Regulation
FN1	0.0678	-0.635	0.77	0.867	1	Senescence
FUT5	-0.0953	-1.09	0.895	0.868	1	Cell Functions
ANXA1	0.0363	-0.342	0.415	0.868	1	Transporter Functions
CREB5	-0.0765	-0.89	0.737	0.871	1
NOD1	-0.0126	-0.147	0.122	0.871	1
CCL16	-0.078	-0.915	0.76	0.872	1	Chemokines	Regulation
ATF2	0.00643	-0.0629	0.0758	0.872	1
MR1	-0.0347	-0.409	0.34	0.873	1	Antigen Processing
CD3D	-0.091	-1.09	0.906	0.875	1	Regulation
HRAS	0.0144	-0.146	0.175	0.876	1	Senescence
BAX	-0.00218	-0.0269	0.0225	0.879	1	Cell Cycle	Regulation
LRP1	0.0609	-0.632	0.753	0.879	1
F13A1	-0.114	-1.42	1.19	0.88	1	Cell Functions
ATG12	-0.0402	-0.511	0.431	0.883	1
CD74	-0.0101	-0.13	0.11	0.883	1
THBS1	-0.144	-1.86	1.58	0.884	1	Antigen Processing	Cell Cycle	Regulation
NLRC5	0.0139	-0.156	0.184	0.887	1
TBX21	-0.0133	-0.176	0.15	0.888	1	Regulation	T-Cell Functions
CCL18	0.0893	-1.01	1.19	0.888	1	Chemokines
CTCFL	0.155	-1.78	2.09	0.89	1
CD48	0.0198	-0.233	0.272	0.892	1
MAPK11	0.0456	-0.54	0.631	0.893	1
CCL20	-0.137	-1.9	1.63	0.893	1	Chemokines
IFI27	-0.0738	-1.05	0.902	0.896	1	Chemokines
MX1	0.00725	-0.0887	0.103	0.896	1
GTF3C1	-0.00962	-0.139	0.119	0.897	1	Cell Functions
USP9Y	0.0441	-0.609	0.698	0.907	1	Cell Functions
FCGR3A	0.0436	-0.628	0.715	0.91	1	Regulation
RORC	0.0583	-0.85	0.966	0.911	1	Cell Functions
IFIT1	0.0529	-0.8	0.905	0.914	1	Chemokines
NCAM1	0.0588	-0.89	1.01	0.914	1
FCER2	0.0128	-0.195	0.221	0.915	1
ITGA2	0.0503	-0.781	0.881	0.916	1	Adhesion
CXCL1	-0.0749	-1.34	1.19	0.918	1	Chemokines	Regulation
NLRP3	0.0288	-0.458	0.515	0.918	1
FEZ1	-0.0596	-1.08	0.961	0.919	1	Cell Functions
YTHDF2	-0.00694	-0.126	0.112	0.919	1
ELANE	-0.058	-1.07	0.954	0.921	1	Regulation
NFKB1	-0.00194	-0.0365	0.0326	0.922	1
SPO11	-0.0375	-0.708	0.633	0.923	1
CR2	0.0218	-0.371	0.415	0.923	1
HAMP	0.0267	-0.473	0.526	0.926	1
CXCR4	0.00422	-0.0763	0.0847	0.928	1	Cell Cycle	Chemokines	Regulation	T-Cell Functions
THY1	0.0326	-0.603	0.668	0.929	1
ILF3	0.00355	-0.0666	0.0737	0.93	1	Chemokines
NRP1	-0.0383	-0.802	0.725	0.931	1	Cell Functions
CXCR1	-0.0272	-0.605	0.55	0.935	1	Chemokines	Regulation
C3AR1	-0.0507	-1.16	1.06	0.937	1	Regulation
MAGEA3	-0.0302	-0.71	0.649	0.939	1
HMGB1	-0.00825	-0.194	0.178	0.939	1	Regulation
MFGE8	-0.00601	-0.142	0.13	0.939	1	Transporter Functions
IFI35	-0.0277	-0.663	0.608	0.94	1	Chemokines
EGR2	0.00889	-0.199	0.217	0.941	1	Regulation
CX3CR1	-0.0172	-0.422	0.387	0.941	1	Chemokines	Microglial Functions
HLA.C	0.00433	-0.107	0.115	0.946	1	Antigen Processing	Cytotoxicity	Regulation
CXCL3	0.0363	-0.919	0.991	0.947	1	Chemokines	Regulation
TNFRSF11A	-0.0355	-0.975	0.904	0.948	1	TNF Superfamily
ITGAL	-0.00373	-0.108	0.1	0.95	1	Adhesion	Regulation
CCL7	-0.0394	-1.17	1.09	0.952	1	Chemokines
S100A8	0.0167	-0.466	0.5	0.952	1
CTSG	0.0678	-1.91	2.04	0.952	1	Pathogen Defense	Regulation
GAGE1	-0.0617	-2.05	1.92	0.957	1
CLU	-0.0172	-0.614	0.579	0.96	1
NEFL	-0.0375	-1.36	1.29	0.961	1	Cell Functions
LTK	0.0173	-0.604	0.638	0.962	1	Cell Functions
EGR1	-0.00638	-0.262	0.249	0.965	1	Senescence	T-Cell Functions
VEGFC	0.018	-0.877	0.913	0.972	1
CD14	0.0363	-1.88	1.95	0.974	1
IL13RA1	0.0057	-0.299	0.311	0.974	1	Cytokines	T-Cell Functions
SPN	-0.00304	-0.176	0.17	0.976	1	Regulation
TPTE	-0.00823	-0.617	0.6	0.981	1
HSD11B1	-0.00242	-0.253	0.248	0.987	1	Cell Functions
ENG	0.00726	-0.774	0.789	0.987	1
LAG3	-0.00128	-0.183	0.18	0.99	1	Regulation	T-Cell Functions
KIR_Activating_Subgroup_1	-0.00291	-0.571	0.566	0.993	1
CXCR2	0.00535	-1.19	1.2	0.994	1	Chemokines	Regulation
IFNB1	0.00535	-1.29	1.3	0.994	1
FADD	-0.000883	-0.3	0.299	0.996	1
IRF2	-0.000159	-0.0725	0.0722	0.997	1	Chemokines	Regulation
